# Supplementary material for: 1,2-Bis{4-[1-(anthracen-9-ylmeth­yl)-1H-1,2,3-triazol-4-yl]phen­yl}-1,2-bis­[4,5-bis­(methyl­sulfan­yl)-1,3-dithiol-2-yl­idene]ethane
Source: Acta Crystallogr Sect E Struct Rep Online. 2012 Nov 7;68(Pt 12):o3298–9. doi: 10.1107/S1600536812045254 (PMC3588842; doi:10.1107/S1600536812045254)
Supplement: Supplementary file 1 [file e-68-o3298-sup1.cif]

##############################################################################
#                                                                            #
# This CIF contains the data in a paper accepted for publication in          #
# Acta Crystallographica Section E. It conforms to the requirements of       #
# Notes for Authors for Acta Crystallographica Section E, and has been       #
# peer reviewed under the auspices of the IUCr Commission on Journals.       #
#                                                                            #
# Full details of the Crystallographic Information File format               #
# are given in the paper "The Crystallographic Information File (CIF):       #
# a New Standard Archive File for Crystallography" by S. R. Hall, F. H.      #
# Allen and I. D. Brown [Acta Cryst. (1991), A47, 655-685].                  #
#                                                                            #
# The current version of the core CIF dictionary is obtainable from          #
# ftp://ftp.iucr.org/pub/cif_core.dic.                                       #
#                                                                            #
# Software is freely available for graphical display of the structure(s)     #
# in this CIF. For information consult the CIF software page                 #
# http://www.iucr.org/resources/cif/software.                                #
#                                                                            #
# This file may be used for bona fide research purposes within the           #
# scientific community so long as proper attribution is given to the journal # 
# article from which it was obtained.                                        #
#                                                                            #
##############################################################################
data_I
_audit_creation_method     SHELXL-97
_chemical_name_systematic
;
1,2-Bis{4-[1-(anthracen-9-ylmethyl)-1<i>H</i>-1,2,3-triazol-4-yl]phenyl}-
1,2-bis[4,5-bis(methylsulfanyl)-1,3-dithiol-2-ylidene]ethane
;
_chemical_name_common     ?
_chemical_formula_moiety     'C58 H44 N6 S8'
_chemical_formula_sum     'C58 H44 N6 S8'
_chemical_formula_iupac     'C58 H44 N6 S8'
_chemical_formula_weight     1081.47
_chemical_melting_point     ?
_symmetry_cell_setting     monoclinic
_symmetry_space_group_name_H-M     'C 2/c'
_symmetry_space_group_name_Hall     '-C 2yc'
loop_
    _symmetry_equiv_pos_as_xyz
    'x, y, z'
    '-x, y, -z+1/2'
    'x+1/2, y+1/2, z'
    '-x+1/2, y+1/2, -z+1/2'
    '-x, -y, -z'
    'x, -y, z-1/2'
    '-x+1/2, -y+1/2, -z'
    'x+1/2, -y+1/2, z-1/2'
_cell_length_a     15.906(4)
_cell_length_b     14.737(3)
_cell_length_c     21.570(5)
_cell_angle_alpha     90.00
_cell_angle_beta     98.846(7)
_cell_angle_gamma     90.00
_cell_volume     4996(2)
_cell_formula_units_Z     4
_cell_measurement_reflns_used     12368
_cell_measurement_theta_min     3.3
_cell_measurement_theta_max     27.6
_cell_measurement_temperature     168(2)
_exptl_crystal_description     'Prism'
_exptl_crystal_colour     'Yellow'
_exptl_crystal_size_max     0.27
_exptl_crystal_size_mid     0.23
_exptl_crystal_size_min     0.12
_exptl_crystal_density_diffrn     1.438
_exptl_crystal_density_meas     ?
_exptl_crystal_density_method     'not measured'
_exptl_crystal_F_000     2248
_exptl_absorpt_coefficient_mu     0.406
_exptl_absorpt_correction_type     multi-scan
_exptl_absorpt_process_details     '(<i>REQAB</i>; Jacobson, 1998)'
_exptl_absorpt_correction_T_min     0.765
_exptl_absorpt_correction_T_max     0.952
_exptl_special_details     ?
_diffrn_ambient_temperature     168(2)
_diffrn_radiation_type     MoK\a
_diffrn_radiation_wavelength     0.71075
_diffrn_radiation_source     'fine-focus sealed tube'
_diffrn_radiation_monochromator     'graphite - Rigaku SHINE'
_diffrn_measurement_device_type     'Rigaku AFC8'
_diffrn_measurement_device     'Eulerian 3 circle'
_diffrn_measurement_method     \w
_diffrn_detector_area_resol_mean     14.63
_diffrn_reflns_number     24431
_diffrn_reflns_av_R_equivalents     0.0586
_diffrn_reflns_av_sigmaI/netI     0.0457
_diffrn_reflns_theta_min     3.27
_diffrn_reflns_theta_max     26.50
_diffrn_reflns_theta_full     26.50
_diffrn_measured_fraction_theta_max     0.997
_diffrn_measured_fraction_theta_full     0.997
_diffrn_reflns_limit_h_min     -19
_diffrn_reflns_limit_h_max     19
_diffrn_reflns_limit_k_min     -18
_diffrn_reflns_limit_k_max     18
_diffrn_reflns_limit_l_min     -27
_diffrn_reflns_limit_l_max     24
_refine_special_details
;
Refinement of <i>F</i>^2^ against ALL reflections. The weighted <i>R</i>-factor
<i>wR</i> and goodness of fit <i>S</i> are based on <i>F</i>^2^, conventional
<i>R</i>-factors <i>R</i> are based on <i>F</i>, with <i>F</i> set to zero for
negative <i>F</i>^2^. The threshold expression of <i>F</i>^2^ >
\s(<i>F</i>^2^) is used only for calculating <i>R</i>-factors(gt) <i>etc</i>.
and is not relevant to the choice of reflections for refinement.
<i>R</i>-factors based on <i>F</i>^2^ are statistically about twice as large
as those based on <i>F</i>, and <i>R</i>- factors based on ALL data will be
even larger.
;
_reflns_number_total     5169
_reflns_number_gt     4127
_reflns_threshold_expression     I>2sigma(I)
_refine_ls_structure_factor_coef     Fsqd
_refine_ls_matrix_type     full
_refine_ls_R_factor_all     0.0729
_refine_ls_R_factor_gt     0.0576
_refine_ls_wR_factor_gt     0.1476
_refine_ls_wR_factor_ref     0.1597
_refine_ls_goodness_of_fit_ref     1.057
_refine_ls_restrained_S_all     1.057
_refine_ls_number_reflns     5169
_refine_ls_number_parameters     347
_refine_ls_number_restraints     3
_refine_ls_number_constraints     97
_refine_ls_hydrogen_treatment     constr
_refine_ls_weighting_scheme     calc
_refine_ls_weighting_details
         'calc w=1/[\s^2^(Fo^2^)+(0.0767P)^2^+8.5759P] where P=(Fo^2^+2Fc^2^)/3'
_atom_sites_solution_hydrogens     difmap
_atom_sites_solution_primary     direct
_atom_sites_solution_secondary     difmap
_refine_ls_shift/su_max     0.000
_refine_ls_shift/su_mean     0.000
_refine_diff_density_max     0.701
_refine_diff_density_min     -0.616
_refine_ls_extinction_method     none
_refine_ls_extinction_coef     ?
loop_
    _atom_type_symbol
    _atom_type_description
    _atom_type_scat_dispersion_real
    _atom_type_scat_dispersion_imag
    _atom_type_scat_source
    'C' 'C' 0.0033 0.0016
                         'International Tables Vol C Tables 4.2.6.8 and 6.1.1.4'
    'H' 'H' 0.0000 0.0000
                         'International Tables Vol C Tables 4.2.6.8 and 6.1.1.4'
    'N' 'N' 0.0061 0.0033
                         'International Tables Vol C Tables 4.2.6.8 and 6.1.1.4'
    'S' 'S' 0.1246 0.1234
                         'International Tables Vol C Tables 4.2.6.8 and 6.1.1.4'
_computing_data_collection     '<i>CrystalClear-SM Expert</i> (Rigaku, 2009)'
_computing_cell_refinement     '<i>CrystalClear-SM Expert</i> (Rigaku, 2009)'
_computing_data_reduction     '<i>CrystalClear-SM Expert</i> (Rigaku, 2009)'
_computing_structure_solution     '<i>SHELXS97</i> (Sheldrick, 2008)'
_computing_structure_refinement     '<i>SHELXL97</i> (Sheldrick, 2008)'
_computing_molecular_graphics     '<i>Mercury</i> (Macrae <i>et al.</i>, 2006)'
_computing_publication_material
;
<i>OLEX2</i> (Dolomanov <i>et al.</i>, 2009), <i>publCIF</i> (Westrip,
2010)
and <i>PLATON</i> (Spek, 2009)
;
loop_
    _atom_site_type_symbol
    _atom_site_label
    _atom_site_fract_x
    _atom_site_fract_y
    _atom_site_fract_z
    _atom_site_U_iso_or_equiv
    _atom_site_adp_type
    _atom_site_calc_flag
    _atom_site_refinement_flags
    _atom_site_occupancy
    _atom_site_symmetry_multiplicity
    _atom_site_disorder_assembly
    _atom_site_disorder_group
    S S1 0.21077(4) 0.55797(5) 0.29159(4) 0.0438(2) Uani d . 1 4 . .
    S S2 0.08541(4) 0.49862(5) 0.18534(4) 0.0415(2) Uani d . 1 4 A .
    S S3 0.35601(5) 0.46517(8) 0.24249(6) 0.0746(3) Uani d D 1 4 . .
    S S4 0.21209(7) 0.41217(8) 0.11540(6) 0.0497(5) Uani d PD 0.809(5) 4 A 1
    C C29 0.2002(4) 0.2963(3) 0.1414(3) 0.0846(19) Uani d PD 0.809(5) 4 A 1
    H H29A 0.2504 0.2791 0.1714 0.127 Uiso calc PR 0.809(5) 4 A 1
    H H29B 0.1943 0.2554 0.1052 0.127 Uiso calc PR 0.809(5) 4 A 1
    H H29C 0.1493 0.2919 0.1618 0.127 Uiso calc PR 0.809(5) 4 A 1
    S S4A 0.2162(5) 0.3602(6) 0.1509(3) 0.086(3) Uani d PD 0.191(5) 4 A 2
    C C29A 0.1999(15) 0.4153(16) 0.0740(10) 0.073(6) Uani d PD 0.191(5) 4 A 2
    H H29D 0.1510 0.4564 0.0711 0.109 Uiso calc PR 0.191(5) 4 A 2
    H H29E 0.1891 0.3691 0.0411 0.109 Uiso calc PR 0.191(5) 4 A 2
    H H29F 0.2508 0.4500 0.0687 0.109 Uiso calc PR 0.191(5) 4 A 2
    N N1 0.11476(15) 1.01534(15) 0.50733(10) 0.0358(5) Uani d . 1 4 . .
    N N2 0.1323(2) 0.95560(17) 0.55383(12) 0.0527(7) Uani d . 1 4 . .
    N N3 0.1189(2) 0.87389(17) 0.52924(12) 0.0538(7) Uani d . 1 4 . .
    C C1 0.10424(15) 0.56405(17) 0.25385(12) 0.0318(5) Uani d . 1 4 . .
    C C2 0.24892(19) 0.4963(2) 0.23200(16) 0.0487(8) Uani d . 1 4 A .
    C C3 0.1915(2) 0.4702(2) 0.18276(17) 0.0513(8) Uani d . 1 4 . .
    C C4 0.04180(15) 0.61453(16) 0.27167(12) 0.0289(5) Uani d . 1 4 . .
    C C5 0.05131(15) 0.67558(16) 0.32632(12) 0.0297(5) Uani d . 1 4 . .
    C C6 0.11164(16) 0.66476(17) 0.38029(12) 0.0343(6) Uani d . 1 4 . .
    H H6 0.1458 0.6115 0.3846 0.041 Uiso calc R 1 4 . .
    C C7 0.12316(17) 0.72875(18) 0.42735(13) 0.0366(6) Uani d . 1 4 . .
    H H7 0.1642 0.7188 0.4636 0.044 Uiso calc R 1 4 . .
    C C8 0.07492(17) 0.80792(17) 0.42201(12) 0.0339(6) Uani d . 1 4 . .
    C C9 0.01149(17) 0.81784(17) 0.37050(13) 0.0346(6) Uani d . 1 4 . .
    H H9 -0.0235 0.8704 0.3671 0.041 Uiso calc R 1 4 . .
    C C10 -0.00144(16) 0.75248(17) 0.32412(12) 0.0319(5) Uani d . 1 4 . .
    H H10 -0.0467 0.7596 0.2902 0.038 Uiso calc R 1 4 . .
    C C11 0.09216(17) 0.88302(18) 0.46645(12) 0.0360(6) Uani d . 1 4 . .
    C C12 0.08963(17) 0.97300(18) 0.45269(13) 0.0371(6) Uani d . 1 4 . .
    H H12 0.0734 1.0002 0.4127 0.045 Uiso calc R 1 4 . .
    C C13 0.13241(18) 1.11193(18) 0.51750(14) 0.0390(6) Uani d . 1 4 . .
    H H13A 0.1583 1.1224 0.5617 0.047 Uiso calc R 1 4 . .
    H H13B 0.0787 1.1468 0.5092 0.047 Uiso calc R 1 4 . .
    C C14 0.19234(17) 1.14373(17) 0.47421(12) 0.0336(6) Uani d . 1 4 . .
    C C15 0.16101(18) 1.18757(18) 0.41722(13) 0.0383(6) Uani d . 1 4 . .
    C C16 0.0730(2) 1.2060(2) 0.39650(16) 0.0506(8) Uani d . 1 4 . .
    H H16 0.0316 1.1858 0.4207 0.061 Uiso calc R 1 4 . .
    C C17 0.0483(3) 1.2525(3) 0.34189(19) 0.0704(11) Uani d . 1 4 . .
    H H17 -0.0105 1.2639 0.3289 0.085 Uiso calc R 1 4 . .
    C C18 0.1066(3) 1.2840(3) 0.30463(17) 0.0723(11) Uani d . 1 4 . .
    H H18 0.0878 1.3185 0.2679 0.087 Uiso calc R 1 4 . .
    C C19 0.1897(3) 1.2648(3) 0.32130(15) 0.0641(10) Uani d . 1 4 . .
    H H19 0.2291 1.2845 0.2952 0.077 Uiso calc R 1 4 . .
    C C20 0.2200(2) 1.2156(2) 0.37696(13) 0.0434(7) Uani d . 1 4 . .
    C C21 0.3054(2) 1.1964(2) 0.39396(14) 0.0457(7) Uani d . 1 4 . .
    H H21 0.3440 1.2136 0.3665 0.055 Uiso calc R 1 4 . .
    C C22 0.33685(18) 1.15312(18) 0.44937(14) 0.0408(7) Uani d . 1 4 . .
    C C23 0.4252(2) 1.1359(2) 0.46688(17) 0.0510(8) Uani d . 1 4 . .
    H H23 0.4636 1.1531 0.4393 0.061 Uiso calc R 1 4 . .
    C C24 0.4557(2) 1.0955(2) 0.5221(2) 0.0609(10) Uani d . 1 4 . .
    H H24 0.5152 1.0864 0.5337 0.073 Uiso calc R 1 4 . .
    C C25 0.3994(2) 1.0672(2) 0.56234(18) 0.0578(9) Uani d . 1 4 . .
    H H25 0.4211 1.0381 0.6008 0.069 Uiso calc R 1 4 . .
    C C26 0.3150(2) 1.08074(19) 0.54724(15) 0.0459(7) Uani d . 1 4 . .
    H H26 0.2783 1.0599 0.5750 0.055 Uiso calc R 1 4 . .
    C C27 0.27920(17) 1.12572(17) 0.49037(13) 0.0359(6) Uani d . 1 4 . .
    C C28 0.40626(19) 0.5551(3) 0.29117(17) 0.0573(9) Uani d D 1 4 . .
    H H28A 0.3965 0.6131 0.2689 0.086 Uiso calc R 1 4 . .
    H H28B 0.4675 0.5435 0.3008 0.086 Uiso calc R 1 4 . .
    H H28C 0.3821 0.5578 0.3303 0.086 Uiso calc R 1 4 . .
loop_
    _atom_site_aniso_label
    _atom_site_aniso_U_11
    _atom_site_aniso_U_22
    _atom_site_aniso_U_33
    _atom_site_aniso_U_12
    _atom_site_aniso_U_13
    _atom_site_aniso_U_23
    S1 0.0279(3) 0.0485(4) 0.0533(5) 0.0072(3) 0.0005(3) -0.0139(3)
    S2 0.0340(4) 0.0417(4) 0.0479(4) 0.0033(3) 0.0030(3) -0.0147(3)
    S3 0.0349(4) 0.0816(7) 0.1068(8) 0.0138(4) 0.0091(5) -0.0313(6)
    S4 0.0565(7) 0.0525(8) 0.0425(9) 0.0104(5) 0.0157(5) -0.0084(7)
    C29 0.121(5) 0.041(3) 0.106(4) -0.009(3) 0.061(4) -0.033(3)
    S4A 0.108(5) 0.083(6) 0.070(5) 0.044(4) 0.023(3) -0.014(4)
    C29A 0.085(16) 0.069(14) 0.067(16) 0.022(11) 0.020(13) 0.023(13)
    N1 0.0426(12) 0.0321(11) 0.0351(12) -0.0097(10) 0.0138(10) -0.0043(9)
    N2 0.082(2) 0.0406(14) 0.0353(14) -0.0204(13) 0.0083(13) -0.0019(11)
    N3 0.084(2) 0.0374(13) 0.0388(14) -0.0203(13) 0.0053(13) 0.0008(11)
    C1 0.0282(12) 0.0273(12) 0.0395(14) -0.0009(10) 0.0040(11) -0.0022(10)
    C2 0.0343(14) 0.0473(17) 0.066(2) 0.0055(13) 0.0109(14) -0.0130(15)
    C3 0.0421(16) 0.0500(18) 0.063(2) 0.0038(14) 0.0131(15) -0.0183(15)
    C4 0.0271(12) 0.0248(11) 0.0347(13) -0.0013(9) 0.0046(10) 0.0015(10)
    C5 0.0296(12) 0.0255(12) 0.0349(13) -0.0025(10) 0.0080(10) -0.0010(10)
    C6 0.0341(13) 0.0277(12) 0.0413(15) 0.0017(10) 0.0068(11) 0.0019(11)
    C7 0.0363(14) 0.0360(14) 0.0371(14) -0.0040(11) 0.0036(11) 0.0009(11)
    C8 0.0383(14) 0.0285(12) 0.0371(14) -0.0082(11) 0.0127(11) -0.0016(11)
    C9 0.0363(13) 0.0282(12) 0.0413(15) 0.0027(10) 0.0127(11) -0.0002(11)
    C10 0.0301(12) 0.0320(13) 0.0348(13) 0.0002(10) 0.0085(10) -0.0002(11)
    C11 0.0380(14) 0.0347(13) 0.0371(15) -0.0084(11) 0.0115(11) -0.0029(11)
    C12 0.0422(15) 0.0350(14) 0.0353(14) -0.0058(12) 0.0095(12) -0.0019(11)
    C13 0.0443(15) 0.0311(13) 0.0447(16) -0.0080(12) 0.0166(13) -0.0090(12)
    C14 0.0378(13) 0.0269(12) 0.0377(14) -0.0062(10) 0.0104(11) -0.0053(11)
    C15 0.0425(15) 0.0304(13) 0.0417(15) -0.0071(11) 0.0057(12) -0.0076(11)
    C16 0.0450(17) 0.0441(17) 0.060(2) -0.0063(13) -0.0006(15) -0.0017(15)
    C17 0.061(2) 0.067(2) 0.073(3) -0.0036(19) -0.023(2) 0.003(2)
    C18 0.086(3) 0.078(3) 0.046(2) -0.015(2) -0.014(2) 0.0145(19)
    C19 0.086(3) 0.065(2) 0.0386(18) -0.023(2) 0.0020(17) 0.0035(16)
    C20 0.0565(18) 0.0392(15) 0.0349(15) -0.0153(13) 0.0080(13) -0.0058(12)
    C21 0.0510(17) 0.0458(16) 0.0440(16) -0.0165(14) 0.0194(14) -0.0092(13)
    C22 0.0410(15) 0.0325(13) 0.0512(17) -0.0075(12) 0.0143(13) -0.0109(13)
    C23 0.0403(16) 0.0421(16) 0.074(2) -0.0066(13) 0.0198(16) -0.0111(16)
    C24 0.0382(16) 0.0437(18) 0.099(3) 0.0002(14) 0.0030(18) -0.0094(19)
    C25 0.0546(19) 0.0392(16) 0.074(2) 0.0006(15) -0.0084(17) 0.0083(16)
    C26 0.0473(16) 0.0346(14) 0.0541(18) -0.0089(13) 0.0024(14) 0.0052(13)
    C27 0.0383(14) 0.0261(12) 0.0444(15) -0.0062(11) 0.0096(12) -0.0051(11)
    C28 0.0326(15) 0.079(2) 0.060(2) 0.0004(15) 0.0090(14) -0.0008(18)
_geom_special_details
;
All e.s.d.'s (except the e.s.d. in the dihedral angle between two l.s. planes)
are estimated using the full covariance matrix. The cell e.s.d.'s are taken
into account individually in the estimation of e.s.d.'s in distances, angles
and torsion angles; correlations between e.s.d.'s in cell parameters are only
used when they are defined by crystal symmetry. An approximate (isotropic)
treatment of cell e.s.d.'s is used for estimating e.s.d.'s involving l.s.
planes.
;
loop_
    _geom_bond_atom_site_label_1
    _geom_bond_atom_site_label_2
    _geom_bond_site_symmetry_2
    _geom_bond_distance
    _geom_bond_publ_flag
    S1 C2 . 1.757(3) ?
    S1 C1 . 1.766(3) ?
    S2 C3 . 1.747(3) ?
    S2 C1 . 1.751(3) ?
    S3 C2 . 1.745(3) ?
    S3 C28 . 1.800(4) ?
    S4 C3 . 1.760(3) ?
    S4 C29 . 1.817(5) ?
    C29 H29A . 0.9800 ?
    C29 H29B . 0.9800 ?
    C29 H29C . 0.9800 ?
    S4A C3 . 1.827(7) ?
    S4A C29A . 1.829(16) ?
    C29A H29D . 0.9800 ?
    C29A H29E . 0.9800 ?
    C29A H29F . 0.9800 ?
    N1 N2 . 1.332(3) ?
    N1 C12 . 1.339(3) ?
    N1 C13 . 1.461(3) ?
    N2 N3 . 1.320(3) ?
    N3 C11 . 1.362(4) ?
    C1 C4 . 1.343(3) ?
    C2 C3 . 1.347(5) ?
    C4 C5 . 1.472(3) ?
    C4 C4 2 1.503(5) ?
    C5 C6 . 1.399(4) ?
    C5 C10 . 1.406(3) ?
    C6 C7 . 1.377(4) ?
    C6 H6 . 0.9500 ?
    C7 C8 . 1.391(4) ?
    C7 H7 . 0.9500 ?
    C8 C9 . 1.389(4) ?
    C8 C11 . 1.462(4) ?
    C9 C10 . 1.381(4) ?
    C9 H9 . 0.9500 ?
    C10 H10 . 0.9500 ?
    C11 C12 . 1.358(4) ?
    C12 H12 . 0.9500 ?
    C13 C14 . 1.508(4) ?
    C13 H13A . 0.9900 ?
    C13 H13B . 0.9900 ?
    C14 C27 . 1.397(4) ?
    C14 C15 . 1.410(4) ?
    C15 C16 . 1.428(4) ?
    C15 C20 . 1.434(4) ?
    C16 C17 . 1.367(5) ?
    C16 H16 . 0.9500 ?
    C17 C18 . 1.396(6) ?
    C17 H17 . 0.9500 ?
    C18 C19 . 1.345(6) ?
    C18 H18 . 0.9500 ?
    C19 C20 . 1.421(5) ?
    C19 H19 . 0.9500 ?
    C20 C21 . 1.382(4) ?
    C21 C22 . 1.379(4) ?
    C21 H21 . 0.9500 ?
    C22 C23 . 1.421(4) ?
    C22 C27 . 1.427(4) ?
    C23 C24 . 1.353(5) ?
    C23 H23 . 0.9500 ?
    C24 C25 . 1.403(5) ?
    C24 H24 . 0.9500 ?
    C25 C26 . 1.346(4) ?
    C25 H25 . 0.9500 ?
    C26 C27 . 1.433(4) ?
    C26 H26 . 0.9500 ?
    C28 H28A . 0.9800 ?
    C28 H28B . 0.9800 ?
    C28 H28C . 0.9800 ?
loop_
    _geom_angle_atom_site_label_1
    _geom_angle_atom_site_label_2
    _geom_angle_atom_site_label_3
    _geom_angle_site_symmetry_1
    _geom_angle_site_symmetry_3
    _geom_angle
    _geom_angle_publ_flag
    C2 S1 C1 . . 95.96(14) ?
    C3 S2 C1 . . 96.79(14) ?
    C2 S3 C28 . . 102.65(15) ?
    C3 S4 C29 . . 99.2(2) ?
    C3 S4A C29A . . 86.5(9) ?
    S4A C29A H29D . . 109.5 ?
    S4A C29A H29E . . 109.5 ?
    H29D C29A H29E . . 109.5 ?
    S4A C29A H29F . . 109.5 ?
    H29D C29A H29F . . 109.5 ?
    H29E C29A H29F . . 109.5 ?
    N2 N1 C12 . . 110.8(2) ?
    N2 N1 C13 . . 121.2(2) ?
    C12 N1 C13 . . 127.6(2) ?
    N3 N2 N1 . . 107.3(2) ?
    N2 N3 C11 . . 108.4(2) ?
    C4 C1 S2 . . 120.55(19) ?
    C4 C1 S1 . . 126.5(2) ?
    S2 C1 S1 . . 112.87(14) ?
    C3 C2 S3 . . 123.9(2) ?
    C3 C2 S1 . . 117.1(2) ?
    S3 C2 S1 . . 118.77(19) ?
    C2 C3 S2 . . 116.6(2) ?
    C2 C3 S4 . . 126.9(2) ?
    S2 C3 S4 . . 116.51(19) ?
    C2 C3 S4A . . 113.0(3) ?
    S2 C3 S4A . . 119.3(3) ?
    C1 C4 C5 . . 125.3(2) ?
    C1 C4 C4 . 2 116.4(2) ?
    C5 C4 C4 . 2 118.0(2) ?
    C6 C5 C10 . . 116.7(2) ?
    C6 C5 C4 . . 124.7(2) ?
    C10 C5 C4 . . 118.6(2) ?
    C7 C6 C5 . . 122.1(2) ?
    C7 C6 H6 . . 118.9 ?
    C5 C6 H6 . . 118.9 ?
    C6 C7 C8 . . 120.3(3) ?
    C6 C7 H7 . . 119.9 ?
    C8 C7 H7 . . 119.9 ?
    C9 C8 C7 . . 118.5(2) ?
    C9 C8 C11 . . 119.0(2) ?
    C7 C8 C11 . . 122.3(3) ?
    C10 C9 C8 . . 121.0(2) ?
    C10 C9 H9 . . 119.5 ?
    C8 C9 H9 . . 119.5 ?
    C9 C10 C5 . . 121.1(2) ?
    C9 C10 H10 . . 119.5 ?
    C5 C10 H10 . . 119.5 ?
    C12 C11 N3 . . 107.9(2) ?
    C12 C11 C8 . . 126.8(3) ?
    N3 C11 C8 . . 125.1(2) ?
    N1 C12 C11 . . 105.5(2) ?
    N1 C12 H12 . . 127.2 ?
    C11 C12 H12 . . 127.2 ?
    N1 C13 C14 . . 109.6(2) ?
    N1 C13 H13A . . 109.8 ?
    C14 C13 H13A . . 109.8 ?
    N1 C13 H13B . . 109.8 ?
    C14 C13 H13B . . 109.8 ?
    H13A C13 H13B . . 108.2 ?
    C27 C14 C15 . . 120.5(2) ?
    C27 C14 C13 . . 118.8(3) ?
    C15 C14 C13 . . 120.6(3) ?
    C14 C15 C16 . . 123.9(3) ?
    C14 C15 C20 . . 118.9(3) ?
    C16 C15 C20 . . 117.2(3) ?
    C17 C16 C15 . . 120.2(3) ?
    C17 C16 H16 . . 119.9 ?
    C15 C16 H16 . . 119.9 ?
    C16 C17 C18 . . 122.3(4) ?
    C16 C17 H17 . . 118.9 ?
    C18 C17 H17 . . 118.9 ?
    C19 C18 C17 . . 119.3(3) ?
    C19 C18 H18 . . 120.4 ?
    C17 C18 H18 . . 120.4 ?
    C18 C19 C20 . . 121.6(4) ?
    C18 C19 H19 . . 119.2 ?
    C20 C19 H19 . . 119.2 ?
    C21 C20 C19 . . 121.4(3) ?
    C21 C20 C15 . . 119.2(3) ?
    C19 C20 C15 . . 119.4(3) ?
    C22 C21 C20 . . 122.4(3) ?
    C22 C21 H21 . . 118.8 ?
    C20 C21 H21 . . 118.8 ?
    C21 C22 C23 . . 121.6(3) ?
    C21 C22 C27 . . 119.1(3) ?
    C23 C22 C27 . . 119.2(3) ?
    C24 C23 C22 . . 121.2(3) ?
    C24 C23 H23 . . 119.4 ?
    C22 C23 H23 . . 119.4 ?
    C23 C24 C25 . . 119.9(3) ?
    C23 C24 H24 . . 120.0 ?
    C25 C24 H24 . . 120.0 ?
    C26 C25 C24 . . 120.9(3) ?
    C26 C25 H25 . . 119.5 ?
    C24 C25 H25 . . 119.5 ?
    C25 C26 C27 . . 121.7(3) ?
    C25 C26 H26 . . 119.1 ?
    C27 C26 H26 . . 119.1 ?
    C14 C27 C22 . . 119.8(3) ?
    C14 C27 C26 . . 123.3(3) ?
    C22 C27 C26 . . 116.9(3) ?
    S3 C28 H28A . . 109.5 ?
    S3 C28 H28B . . 109.5 ?
    H28A C28 H28B . . 109.5 ?
    S3 C28 H28C . . 109.5 ?
    H28A C28 H28C . . 109.5 ?
    H28B C28 H28C . . 109.5 ?
loop_
    _geom_torsion_atom_site_label_1
    _geom_torsion_atom_site_label_2
    _geom_torsion_atom_site_label_3
    _geom_torsion_atom_site_label_4
    _geom_torsion_site_symmetry_1
    _geom_torsion_site_symmetry_2
    _geom_torsion_site_symmetry_3
    _geom_torsion_site_symmetry_4
    _geom_torsion
    _geom_torsion_publ_flag
    C12 N1 N2 N3 . . . . 0.3(3) ?
    C13 N1 N2 N3 . . . . -172.9(3) ?
    N1 N2 N3 C11 . . . . -0.3(4) ?
    C3 S2 C1 C4 . . . . 169.8(2) ?
    C3 S2 C1 S1 . . . . -7.97(19) ?
    C2 S1 C1 C4 . . . . -170.3(3) ?
    C2 S1 C1 S2 . . . . 7.28(18) ?
    C28 S3 C2 C3 . . . . 155.2(3) ?
    C28 S3 C2 S1 . . . . -30.0(3) ?
    C1 S1 C2 C3 . . . . -3.6(3) ?
    C1 S1 C2 S3 . . . . -178.7(2) ?
    S3 C2 C3 S2 . . . . 173.3(2) ?
    S1 C2 C3 S2 . . . . -1.5(4) ?
    S3 C2 C3 S4 . . . . -7.9(5) ?
    S1 C2 C3 S4 . . . . 177.2(2) ?
    S3 C2 C3 S4A . . . . 29.4(5) ?
    S1 C2 C3 S4A . . . . -145.4(4) ?
    C1 S2 C3 C2 . . . . 5.9(3) ?
    C1 S2 C3 S4 . . . . -173.1(2) ?
    C1 S2 C3 S4A . . . . 147.4(4) ?
    C29 S4 C3 C2 . . . . 91.4(4) ?
    C29 S4 C3 S2 . . . . -89.8(3) ?
    C29 S4 C3 S4A . . . . 14.2(5) ?
    C29A S4A C3 C2 . . . . -130.5(9) ?
    C29A S4A C3 S2 . . . . 86.7(9) ?
    C29A S4A C3 S4 . . . . -8.5(8) ?
    S2 C1 C4 C5 . . . . -176.68(19) ?
    S1 C1 C4 C5 . . . . 0.7(4) ?
    S2 C1 C4 C4 . . . 2 -2.8(3) ?
    S1 C1 C4 C4 . . . 2 174.61(18) ?
    C1 C4 C5 C6 . . . . -27.2(4) ?
    C4 C4 C5 C6 2 . . . 159.0(2) ?
    C1 C4 C5 C10 . . . . 150.5(3) ?
    C4 C4 C5 C10 2 . . . -23.3(3) ?
    C10 C5 C6 C7 . . . . -4.2(4) ?
    C4 C5 C6 C7 . . . . 173.5(2) ?
    C5 C6 C7 C8 . . . . -0.8(4) ?
    C6 C7 C8 C9 . . . . 4.3(4) ?
    C6 C7 C8 C11 . . . . -171.8(2) ?
    C7 C8 C9 C10 . . . . -2.6(4) ?
    C11 C8 C9 C10 . . . . 173.6(2) ?
    C8 C9 C10 C5 . . . . -2.5(4) ?
    C6 C5 C10 C9 . . . . 5.8(4) ?
    C4 C5 C10 C9 . . . . -172.0(2) ?
    N2 N3 C11 C12 . . . . 0.2(4) ?
    N2 N3 C11 C8 . . . . 176.6(3) ?
    C9 C8 C11 C12 . . . . -36.6(4) ?
    C7 C8 C11 C12 . . . . 139.4(3) ?
    C9 C8 C11 N3 . . . . 147.6(3) ?
    C7 C8 C11 N3 . . . . -36.3(4) ?
    N2 N1 C12 C11 . . . . -0.2(3) ?
    C13 N1 C12 C11 . . . . 172.5(3) ?
    N3 C11 C12 N1 . . . . 0.0(3) ?
    C8 C11 C12 N1 . . . . -176.4(3) ?
    N2 N1 C13 C14 . . . . 121.3(3) ?
    C12 N1 C13 C14 . . . . -50.6(4) ?
    N1 C13 C14 C27 . . . . -79.6(3) ?
    N1 C13 C14 C15 . . . . 97.9(3) ?
    C27 C14 C15 C16 . . . . 178.1(3) ?
    C13 C14 C15 C16 . . . . 0.7(4) ?
    C27 C14 C15 C20 . . . . -1.7(4) ?
    C13 C14 C15 C20 . . . . -179.1(2) ?
    C14 C15 C16 C17 . . . . 177.0(3) ?
    C20 C15 C16 C17 . . . . -3.2(4) ?
    C15 C16 C17 C18 . . . . -0.2(6) ?
    C16 C17 C18 C19 . . . . 2.9(6) ?
    C17 C18 C19 C20 . . . . -2.0(6) ?
    C18 C19 C20 C21 . . . . -179.8(3) ?
    C18 C19 C20 C15 . . . . -1.5(5) ?
    C14 C15 C20 C21 . . . . 2.1(4) ?
    C16 C15 C20 C21 . . . . -177.7(3) ?
    C14 C15 C20 C19 . . . . -176.2(3) ?
    C16 C15 C20 C19 . . . . 4.0(4) ?
    C19 C20 C21 C22 . . . . 176.5(3) ?
    C15 C20 C21 C22 . . . . -1.8(4) ?
    C20 C21 C22 C23 . . . . -178.4(3) ?
    C20 C21 C22 C27 . . . . 1.0(4) ?
    C21 C22 C23 C24 . . . . 178.2(3) ?
    C27 C22 C23 C24 . . . . -1.2(4) ?
    C22 C23 C24 C25 . . . . 2.1(5) ?
    C23 C24 C25 C26 . . . . -0.9(5) ?
    C24 C25 C26 C27 . . . . -1.1(5) ?
    C15 C14 C27 C22 . . . . 1.0(4) ?
    C13 C14 C27 C22 . . . . 178.4(2) ?
    C15 C14 C27 C26 . . . . -179.4(2) ?
    C13 C14 C27 C26 . . . . -2.0(4) ?
    C21 C22 C27 C14 . . . . -0.6(4) ?
    C23 C22 C27 C14 . . . . 178.8(2) ?
    C21 C22 C27 C26 . . . . 179.8(3) ?
    C23 C22 C27 C26 . . . . -0.8(4) ?
    C25 C26 C27 C14 . . . . -177.7(3) ?
    C25 C26 C27 C22 . . . . 1.9(4) ?
loop_
    _geom_hbond_atom_site_label_D
    _geom_hbond_atom_site_label_H
    _geom_hbond_atom_site_label_A
    _geom_hbond_site_symmetry_A
    _geom_hbond_distance_DH
    _geom_hbond_distance_HA
    _geom_hbond_distance_DA
    _geom_hbond_angle_DHA
    _geom_hbond_publ_flag
    C28 H28C N2 7_566 0.9800 2.55 3.495(5) 161 y
    C25 H25 S2 8_566 0.9500 3.00 3.784(4) 141 y
_iucr_refine_instructions_details
;
TITL  _fb2271
CELL  0.71075 15.90600 14.73700 21.57000 90.000 98.846 90.000
ZERR  4 0.00400 0.00300 0.00500 0.000 0.007 0.000
LATT 7
SYMM    -X,    +Y, .50-Z
SFAC C H N S
UNIT 232 176 24 32
SHEL 8.147180 0.796452
L.S. 5
FMAP 2
PLAN -25
TEMP -105.0
ACTA
CONF
BOND $H
SIZE 0.270 0.120 0.230
MORE -1
OMIT     3   5   4
OMIT    -4   2   6
SADI 0.02 S3 C28 S4 C29 S4A C29A
WGHT    0.076700    8.575900
FVAR       0.29614   0.80901
S1    4    0.210766    0.557965    0.291591    11.00000    0.02793    0.04845 =
         0.05327   -0.01387    0.00047    0.00720
S2    4    0.085413    0.498623    0.185339    11.00000    0.03401    0.04167 =
         0.04792   -0.01466    0.00301    0.00329
S3    4    0.356006    0.465167    0.242492    11.00000    0.03493    0.08159 =
         0.10683   -0.03131    0.00910    0.01378
PART 1
S4    4    0.212090    0.412173    0.115398    21.00000    0.05651    0.05250 =
         0.04252   -0.00843    0.01571    0.01036
C29   1    0.200159    0.296279    0.141449    21.00000    0.12069    0.04083 =
         0.10600   -0.03311    0.06086   -0.00855
AFIX 137
H29A  2    0.250394    0.279080    0.171359    21.00000   -1.50000
H29B  2    0.194332    0.255365    0.105224    21.00000   -1.50000
H29C  2    0.149316    0.291886    0.161812    21.00000   -1.50000
AFIX   0
PART 2
S4A   4    0.216245    0.360216    0.150909   -21.00000    0.10771    0.08292 =
         0.06977   -0.01438    0.02254    0.04450
C29A  1    0.199890    0.415313    0.074011   -21.00000    0.08541    0.06856 =
         0.06671    0.02292    0.02031    0.02206
AFIX 137
H29D  2    0.150958    0.456351    0.071075   -21.00000   -1.50000
H29E  2    0.189105    0.369092    0.041083   -21.00000   -1.50000
H29F  2    0.250846    0.450015    0.068674   -21.00000   -1.50000
AFIX   0
PART 0
N1    3    0.114765    1.015340    0.507331    11.00000    0.04257    0.03209 =
         0.03511   -0.00430    0.01381   -0.00969
N2    3    0.132302    0.955599    0.553834    11.00000    0.08208    0.04061 =
         0.03527   -0.00192    0.00826   -0.02037
N3    3    0.118885    0.873894    0.529239    11.00000    0.08387    0.03736 =
         0.03875    0.00081    0.00535   -0.02034
C1    1    0.104244    0.564054    0.253848    11.00000    0.02822    0.02726 =
         0.03954   -0.00221    0.00402   -0.00093
C2    1    0.248915    0.496322    0.232001    11.00000    0.03431    0.04728 =
         0.06567   -0.01298    0.01092    0.00546
C3    1    0.191452    0.470196    0.182757    11.00000    0.04214    0.04996 =
         0.06339   -0.01827    0.01311    0.00381
C4    1    0.041804    0.614529    0.271673    11.00000    0.02711    0.02480 =
         0.03473    0.00145    0.00456   -0.00130
C5    1    0.051313    0.675583    0.326322    11.00000    0.02959    0.02549 =
         0.03486   -0.00102    0.00795   -0.00248
C6    1    0.111642    0.664760    0.380295    11.00000    0.03415    0.02766 =
         0.04129    0.00191    0.00682    0.00169
AFIX  43
H6    2    0.145752    0.611546    0.384613    11.00000   -1.20000
AFIX   0
C7    1    0.123156    0.728755    0.427346    11.00000    0.03627    0.03596 =
         0.03707    0.00094    0.00359   -0.00399
AFIX  43
H7    2    0.164211    0.718814    0.463604    11.00000   -1.20000
AFIX   0
C8    1    0.074917    0.807924    0.422013    11.00000    0.03831    0.02848 =
         0.03715   -0.00162    0.01266   -0.00822
C9    1    0.011487    0.817841    0.370495    11.00000    0.03628    0.02825 =
         0.04130   -0.00023    0.01273    0.00274
AFIX  43
H9    2   -0.023533    0.870375    0.367108    11.00000   -1.20000
AFIX   0
C10   1   -0.001436    0.752481    0.324120    11.00000    0.03010    0.03195 =
         0.03476   -0.00016    0.00848    0.00025
AFIX  43
H10   2   -0.046681    0.759576    0.290189    11.00000   -1.20000
AFIX   0
C11   1    0.092164    0.883016    0.466454    11.00000    0.03802    0.03473 =
         0.03714   -0.00290    0.01147   -0.00836
C12   1    0.089631    0.972997    0.452687    11.00000    0.04218    0.03497 =
         0.03535   -0.00194    0.00952   -0.00579
AFIX  43
H12   2    0.073434    1.000185    0.412700    11.00000   -1.20000
AFIX   0
C13   1    0.132414    1.111930    0.517496    11.00000    0.04433    0.03114 =
         0.04474   -0.00904    0.01657   -0.00800
AFIX  23
H13A  2    0.158330    1.122385    0.561653    11.00000   -1.20000
H13B  2    0.078655    1.146798    0.509236    11.00000   -1.20000
AFIX   0
C14   1    0.192345    1.143731    0.474209    11.00000    0.03783    0.02686 =
         0.03768   -0.00528    0.01045   -0.00625
C15   1    0.161007    1.187569    0.417224    11.00000    0.04251    0.03036 =
         0.04167   -0.00757    0.00570   -0.00715
C16   1    0.073041    1.205974    0.396497    11.00000    0.04496    0.04405 =
         0.06010   -0.00167   -0.00058   -0.00628
AFIX  43
H16   2    0.031557    1.185824    0.420716    11.00000   -1.20000
AFIX   0
C17   1    0.048330    1.252518    0.341893    11.00000    0.06125    0.06688 =
         0.07256    0.00273   -0.02343   -0.00358
AFIX  43
H17   2   -0.010528    1.263857    0.328856    11.00000   -1.20000
AFIX   0
C18   1    0.106643    1.283953    0.304635    11.00000    0.08576    0.07758 =
         0.04591    0.01455   -0.01411   -0.01542
AFIX  43
H18   2    0.087849    1.318500    0.267933    11.00000   -1.20000
AFIX   0
C19   1    0.189713    1.264771    0.321296    11.00000    0.08577    0.06547 =
         0.03856    0.00355    0.00200   -0.02350
AFIX  43
H19   2    0.229118    1.284547    0.295222    11.00000   -1.20000
AFIX   0
C20   1    0.219975    1.215639    0.376956    11.00000    0.05654    0.03917 =
         0.03488   -0.00585    0.00798   -0.01528
C21   1    0.305448    1.196401    0.393964    11.00000    0.05097    0.04578 =
         0.04400   -0.00925    0.01938   -0.01645
AFIX  43
H21   2    0.343958    1.213619    0.366487    11.00000   -1.20000
AFIX   0
C22   1    0.336851    1.153121    0.449370    11.00000    0.04096    0.03250 =
         0.05125   -0.01088    0.01427   -0.00746
C23   1    0.425219    1.135909    0.466884    11.00000    0.04034    0.04207 =
         0.07410   -0.01106    0.01977   -0.00658
AFIX  43
H23   2    0.463606    1.153067    0.439299    11.00000   -1.20000
AFIX   0
C24   1    0.455708    1.095529    0.522128    11.00000    0.03821    0.04371 =
         0.09850   -0.00936    0.00302    0.00020
AFIX  43
H24   2    0.515176    1.086357    0.533660    11.00000   -1.20000
AFIX   0
C25   1    0.399393    1.067237    0.562337    11.00000    0.05464    0.03921 =
         0.07369    0.00832   -0.00842    0.00056
AFIX  43
H25   2    0.421101    1.038131    0.600773    11.00000   -1.20000
AFIX   0
C26   1    0.315024    1.080738    0.547242    11.00000    0.04729    0.03459 =
         0.05413    0.00520    0.00237   -0.00888
AFIX  43
H26   2    0.278271    1.059906    0.575012    11.00000   -1.20000
AFIX   0
C27   1    0.279201    1.125715    0.490374    11.00000    0.03834    0.02606 =
         0.04444   -0.00511    0.00962   -0.00623
C28   1    0.406262    0.555129    0.291172    11.00000    0.03258    0.07949 =
         0.06040   -0.00079    0.00901    0.00042
AFIX 137
H28A  2    0.396545    0.613058    0.268913    11.00000   -1.50000
H28B  2    0.467542    0.543505    0.300844    11.00000   -1.50000
H28C  2    0.382057    0.557794    0.330258    11.00000   -1.50000
HKLF 4
REM   _fb2271
REM R1 =  0.0576 for   4127 Fo > 4sig(Fo)  and  0.0729 for all   5169 data
REM    347 parameters refined using      3 restraints
END
WGHT      0.0767      8.5703
REM Highest difference peak  0.701,  deepest hole -0.616,  1-sigma level  0.068
Q1    1   0.3436  0.4200  0.2796  11.00000  0.05    0.70
Q2    1   0.3539  0.4361  0.2878  11.00000  0.05    0.66
Q3    1   0.0717  0.4535  0.2146  11.00000  0.05    0.58
Q4    1   0.1995  0.4405  0.2190  11.00000  0.05    0.44
Q5    1   0.1012  0.4276  0.1731  11.00000  0.05    0.40
Q6    1   0.1511  0.3141  0.1288  11.00000  0.05    0.36
Q7    1   0.1730  0.3589  0.1115  11.00000  0.05    0.36
Q8    1   0.3805  0.4370  0.2045  11.00000  0.05    0.34
Q9    1   0.2287  0.4960  0.2735  11.00000  0.05    0.33
Q10   1   0.0478  0.6428  0.3009  11.00000  0.05    0.32
Q11   1   0.2188  0.6148  0.2686  11.00000  0.05    0.31
Q12   1   0.1510  0.8330  0.5578  11.00000  0.05    0.30
Q13   1   0.3536  0.5361  0.2230  11.00000  0.05    0.29
Q14   1   0.1667  0.8597  0.5106  11.00000  0.05    0.29
Q15   1   0.3662  0.3953  0.2286  11.00000  0.05    0.29
Q16   1   0.1821  0.2878  0.1780  11.00000  0.05    0.28
Q17   1   0.3059  1.1552  0.4735  11.00000  0.05    0.26
Q18   1   0.0000  0.6209  0.2500  10.50000  0.05    0.25
Q19   1   0.1919  0.5015  0.3217  11.00000  0.05    0.25
Q20   1   0.2917  0.4318  0.3014  11.00000  0.05    0.25
Q21   1   0.0306  0.7135  0.3278  11.00000  0.05    0.25
Q22   1   0.2498  0.4929  0.2955  11.00000  0.05    0.24
Q23   1   0.0878  0.8383  0.4440  11.00000  0.05    0.24
Q24   1   0.3480  1.0496  0.5333  11.00000  0.05    0.24
Q25   1   0.3364  0.4974  0.3222  11.00000  0.05    0.22
;
data_global
_journal_date_recd_electronic     2012-09-23
_journal_date_accepted     2012-11-01
_journal_name_full     'Acta Crystallographica, Section E'
_journal_year     2012
_journal_volume     68
_journal_issue     12
_journal_page_first     o3298
_journal_page_last     o3299
_journal_paper_category     QO
_journal_paper_doi     10.1107/S1600536812045254
_journal_coeditor_code     FB2271
_publ_contact_author_name     'Louise N. Dawe'
_publ_contact_author_address
;
Department of Chemistry and C-CART X-Ray Diffraction Lab
Memorial University of Newfoundland
St Johns, NL, Canada A1B 3X7
;
_publ_contact_author_email     'louise.dawe@mun.ca'
_publ_contact_author_fax     '1-709-864-3702'
_publ_contact_author_phone     '1-709-864-8904'
_publ_section_title
;\
1,2-Bis{4-[1-(anthracen-9-ylmethyl)-1<i>H</i>-1,2,3-triazol-4-yl]phenyl}-1,2-\
bis[4,5-bis(methylsulfanyl)-1,3-dithiol-2-ylidene]ethane
;
loop_
    _publ_author_name
    _publ_author_address
    'Karimulla Mulla'
;
Department of Chemistry
Memorial University of Newfoundland
St Johns, NL, Canada A1B 3X7
;
    'Yuming Zhao'
;
Department of Chemistry
Memorial University of Newfoundland
St Johns, NL, Canada A1B 3X7
;
    'Louise N. Dawe'
;
Department of Chemistry and C-CART X-Ray Diffraction Lab
Memorial University of Newfoundland
St Johns, NL, Canada A1B 3X7
;
