# Supplementary material for: 1,2-Bis{4-[1-(anthracen-9-ylmeth­yl)-1H-1,2,3-triazol-4-yl]phen­yl}-1,2-bis­[4,5-bis­(methyl­sulfan­yl)-1,3-dithiol-2-yl­idene]ethane
Source: Acta Crystallogr Sect E Struct Rep Online. 2012 Nov 7;68(Pt 12):o3298–9. doi: 10.1107/S1600536812045254 (PMC3588842; doi:10.1107/S1600536812045254)
Supplement: Supplementary file 2 [file e-68-o3298-Isup2.hkl]

# 
# h,k,l, Fc-squared, Fo-squared, sigma(Fo-squared) and status flag 
# 
data_I
_shelx_title '  _TTFV-An-Meth-Vial2' 
_shelx_refln_list_code          4 
_shelx_F_calc_maximum      459.01 
_exptl_crystal_F_000      2248.00 
_reflns_d_resolution_high  0.7965 
 
loop_ 
 _symmetry_equiv_pos_as_xyz 
 'x, y, z' 
 '-x, y, -z+1/2' 
 'x+1/2, y+1/2, z' 
 '-x+1/2, y+1/2, -z+1/2' 
 '-x, -y, -z' 
 'x, -y, z-1/2' 
 '-x+1/2, -y+1/2, -z' 
 'x+1/2, -y+1/2, z-1/2' 
 
_cell_length_a    15.9060 
_cell_length_b    14.7370 
_cell_length_c    21.5700 
_cell_angle_alpha  90.000 
_cell_angle_beta   98.846 
_cell_angle_gamma  90.000 
 
_shelx_F_squared_multiplier     1.000 
 
loop_ 
 _refln_index_h 
 _refln_index_k 
 _refln_index_l 
 _refln_F_squared_calc 
 _refln_F_squared_meas 
 _refln_F_squared_sigma 
 _refln_observed_status 
   4   0   0    64240.68    76555.49   3476.68 o 
   6   0   0    21785.74    22001.12    618.73 o 
   8   0   0     2514.09     2933.03     82.95 o 
  10   0   0    20293.87    20952.34    809.79 o 
  12   0   0     2400.81     2504.96     91.03 o 
  14   0   0     5855.58     5917.10    219.82 o 
  16   0   0     2266.97     2535.98    128.89 o 
  18   0   0      355.04      314.25     62.79 o 
   3   1   0      219.30       99.84      5.16 o 
   5   1   0    59255.00    60493.28   1768.88 o 
   7   1   0   108871.13   114749.88   5449.19 o 
   9   1   0     2372.79     2459.52     54.72 o 
  11   1   0     1306.62     1243.56     37.29 o 
  13   1   0      748.94      764.23     34.67 o 
  15   1   0      202.05      159.82     23.01 o 
  17   1   0      400.01      519.05     45.31 o 
  19   1   0      817.99      687.03     65.59 o 
   2   2   0    16105.55    17265.65    278.78 o 
   4   2   0    34753.97    39175.99    961.17 o 
   6   2   0    21412.01    23048.09    528.22 o 
   8   2   0     1606.00     1940.37     82.92 o 
  10   2   0     1758.30     1734.59     43.43 o 
  12   2   0       15.81       28.40     12.62 o 
  14   2   0     1067.60     1116.59     45.91 o 
  16   2   0     3798.68     3929.31    130.58 o 
  18   2   0     2631.14     2845.71    134.82 o 
   1   3   0     1560.63     1690.65     38.68 o 
   3   3   0     9056.55    10280.69    170.97 o 
   5   3   0      985.06     1055.71     28.48 o 
   7   3   0    12513.01    11966.05    305.78 o 
   9   3   0      752.50      781.16     21.29 o 
  11   3   0    10502.08    10682.46    266.02 o 
  13   3   0     1479.77     1731.60     54.17 o 
  15   3   0       46.02       30.46     16.45 o 
  17   3   0      541.68      541.30     42.96 o 
  19   3   0      221.40      164.01     43.13 o 
   0   4   0    14878.28    13624.93    307.86 o 
   2   4   0     1364.53     1441.95     30.22 o 
   4   4   0     4814.40     3720.54     93.64 o 
   6   4   0     2543.58     2692.39     61.39 o 
   8   4   0     2346.52     2736.41     87.66 o 
  10   4   0      399.76      525.76     23.28 o 
  12   4   0     4014.35     3888.17    103.41 o 
  14   4   0      633.07      679.29     32.96 o 
  16   4   0      130.03      106.20     25.50 o 
  18   4   0     1221.81     1488.70     85.55 o 
   1   5   0     2638.72     2324.98     30.49 o 
   3   5   0      574.25     1087.20     31.34 o 
   5   5   0    16328.10    15569.80    589.16 o 
   7   5   0      556.01      693.76     32.24 o 
   9   5   0      258.18      349.09     30.12 o 
  11   5   0     6923.12     6729.11    181.10 o 
  13   5   0      354.31      329.55     24.97 o 
  15   5   0       64.71      110.60     25.69 o 
  17   5   0        1.42       -7.07     20.76 o 
   0   6   0       15.38        2.85      9.22 o 
   2   6   0     5792.01     5496.72     93.21 o 
   4   6   0    12619.99    11969.54    276.94 o 
   6   6   0     3363.56     3708.09     77.20 o 
   8   6   0        2.32        1.01      8.74 o 
  10   6   0     1387.97     1529.62     66.06 o 
  12   6   0     9550.38     9946.37    290.26 o 
  14   6   0      310.63      295.44     27.37 o 
  16   6   0      310.64      323.97     38.22 o 
  18   6   0     1213.08     1293.14     77.01 o 
   1   7   0      135.12      186.59     17.86 o 
   3   7   0    17147.70    18002.69    705.19 o 
   5   7   0     8846.53     7575.86    249.83 o 
   7   7   0        1.13       22.83     11.41 o 
   9   7   0     7567.50     7413.65    193.01 o 
  11   7   0     1202.23     1085.94     59.29 o 
  13   7   0     8718.43     8749.41    264.33 o 
  15   7   0      541.65      499.48     43.16 o 
  17   7   0       54.32       16.62     21.88 o 
   0   8   0      124.62       65.73     18.18 o 
   2   8   0     6317.78     5694.26    122.79 o 
   4   8   0      681.61      553.96     22.47 o 
   6   8   0     3814.01     3534.89     82.94 o 
   8   8   0     1242.55     1188.03     41.83 o 
  10   8   0      305.04      246.86     26.92 o 
  12   8   0     1124.50     1282.21     69.76 o 
  14   8   0      360.32      349.79     43.98 o 
  16   8   0      519.15      501.45     47.45 o 
   1   9   0      655.69      483.12     20.55 o 
   3   9   0     1061.23     1042.06     32.68 o 
   5   9   0       97.54       40.53     13.94 o 
   7   9   0      376.47      371.41     24.20 o 
   9   9   0     2586.99     2543.37    115.82 o 
  11   9   0      406.50      296.79     36.36 o 
  13   9   0      865.91      912.27     66.80 o 
  15   9   0       58.41       52.42     26.97 o 
  17   9   0      274.91      188.05     37.59 o 
   0  10   0      611.14      696.74     51.27 o 
   2  10   0     1002.19      904.10     37.37 o 
   4  10   0       75.19      118.00     16.42 o 
   6  10   0     5727.13     5228.57    165.16 o 
   8  10   0      784.13      707.39     34.25 o 
  10  10   0       64.19       92.21     19.78 o 
  12  10   0     1042.70     1327.64     90.65 o 
  14  10   0       79.52      120.40     34.58 o 
  16  10   0        3.09       35.08     26.89 o 
   1  11   0     1960.67     1700.22     63.85 o 
   3  11   0      433.49      400.73     27.66 o 
   5  11   0      951.93     1015.26     41.93 o 
   7  11   0      574.96      549.01     32.40 o 
   9  11   0       83.10       55.44     18.20 o 
  11  11   0       48.76       50.43     19.18 o 
  13  11   0        0.37       10.21     23.73 o 
  15  11   0       27.86       23.18     29.48 o 
   0  12   0       20.38       40.68     20.63 o 
   2  12   0     1215.37     1187.13     47.54 o 
   4  12   0     1255.05     1370.30     59.14 o 
   6  12   0      211.45      216.94     32.30 o 
   8  12   0      123.96      151.02     26.12 o 
  10  12   0      312.30      367.48     32.38 o 
  12  12   0      805.66      912.47    132.69 o 
  14  12   0      436.08      413.10     80.20 o 
   1  13   0     9557.65     9463.15    252.28 o 
   3  13   0     3345.37     3453.49     99.67 o 
   5  13   0     5770.25     5996.45    165.66 o 
   7  13   0       25.29       37.53     21.03 o 
   9  13   0      564.94      528.86     39.74 o 
  11  13   0      485.73      325.66     38.07 o 
  13  13   0     1559.90     1592.15    148.18 o 
   0  14   0      270.24      286.03     41.84 o 
   2  14   0     2310.93     2192.86     70.62 o 
   4  14   0       10.50       19.25     18.46 o 
   6  14   0     3393.36     3448.69    119.41 o 
   8  14   0      258.03      335.85     33.52 o 
  10  14   0     1265.99     1499.19     77.67 o 
  12  14   0      279.56      259.78     49.05 o 
   1  15   0      265.57      260.60     28.73 o 
   3  15   0      206.04      250.87     28.03 o 
   5  15   0      188.77      172.07     27.58 o 
   7  15   0      474.04      379.08     38.25 o 
   9  15   0      731.53      732.29     90.28 o 
  11  15   0      142.57       91.86     36.51 o 
   0  16   0     2652.06     2751.77    253.50 o 
   2  16   0      617.12      697.75    110.84 o 
   4  16   0       70.15       98.39     24.94 o 
   6  16   0     1048.97     1219.96     77.67 o 
   8  16   0       10.54       16.63     30.44 o 
   1  17   0      600.62      617.76     78.53 o 
   3  17   0        0.18       37.77     24.41 o 
   5  17   0      701.22      477.30     49.93 o 
   7  17   0      900.79      773.64     84.74 o 
   0  18   0      103.43       51.50     49.31 o 
   2  18   0       72.78       77.94     36.36 o 
   4  18   0      251.87      270.72     77.74 o 
 -19   1   1      335.16      233.59     44.39 o 
 -17   1   1       18.32       26.91     20.26 o 
 -15   1   1      315.06      351.25     30.78 o 
 -13   1   1        1.32       29.96     14.13 o 
 -11   1   1     1136.21     1121.84     42.84 o 
  -9   1   1      522.11      657.01     44.75 o 
  -7   1   1      332.79      551.58     37.53 o 
  -5   1   1      265.66      549.77     20.20 o 
  -3   1   1    28011.35    35870.93    772.65 o 
   3   1   1     4503.73     5607.87     75.89 o 
   5   1   1        0.80       59.10      5.96 o 
   7   1   1    29297.20    30914.83    939.58 o 
   9   1   1      141.68      121.38     12.12 o 
  11   1   1     2457.06     2720.13     74.82 o 
  13   1   1      146.57      169.85     19.17 o 
  15   1   1      106.74       53.05     18.12 o 
  17   1   1        0.08       -0.83     14.57 o 
  19   1   1      125.59       54.49     30.87 o 
 -18   2   1      246.23      230.59     40.90 o 
 -16   2   1       15.82       -0.34     16.12 o 
 -14   2   1     3219.37     3282.75     91.01 o 
 -12   2   1     1988.66     2036.53     56.07 o 
 -10   2   1     2782.28     2655.35     51.68 o 
  -8   2   1      710.23      672.35     33.47 o 
  -6   2   1      157.25      253.96      9.62 o 
  -4   2   1    29024.55    28763.01    595.52 o 
  -2   2   1     1121.01      732.26     12.60 o 
   2   2   1    18478.83    22225.67    380.26 o 
   4   2   1    13677.18    16118.77    287.18 o 
   6   2   1     8598.41     8632.73    193.68 o 
   8   2   1      637.94      833.71     31.40 o 
  10   2   1     1069.13     1371.15     45.55 o 
  12   2   1      428.40      515.41     30.33 o 
  14   2   1      189.25      106.32     19.20 o 
  16   2   1      389.71      276.20     31.33 o 
  18   2   1      654.72      542.28     50.19 o 
 -19   3   1      171.50      172.41     44.08 o 
 -17   3   1     2166.43     2203.23     92.09 o 
 -15   3   1      916.23      850.27     42.59 o 
 -13   3   1      264.64      191.23     19.66 o 
 -11   3   1     1290.93     1281.96     41.03 o 
  -9   3   1     2665.65     2816.87     54.58 o 
  -7   3   1     1721.33     1824.75     40.56 o 
  -5   3   1      884.18     1201.79     34.95 o 
  -3   3   1    21497.11    21761.11    394.50 o 
  -1   3   1    16867.28    15842.82    280.48 o 
   1   3   1       60.40      156.80      6.06 o 
   3   3   1     1662.73     1793.14     30.21 o 
   5   3   1      347.21      382.13     16.92 o 
   7   3   1       96.98       76.51     13.22 o 
   9   3   1      260.17      232.17     15.03 o 
  11   3   1     6273.49     6499.69    157.79 o 
  13   3   1      288.52      280.16     25.17 o 
  15   3   1     1156.59      972.56     53.33 o 
  17   3   1      374.36      390.56     39.06 o 
  19   3   1      700.56      515.33     60.46 o 
 -18   4   1      223.46      215.90     36.20 o 
 -16   4   1       93.41      103.79     25.91 o 
 -14   4   1        6.02       25.91     16.13 o 
 -12   4   1      561.53      562.74     31.96 o 
 -10   4   1    11606.61    11262.21    268.42 o 
  -8   4   1      147.00       54.37     12.29 o 
  -6   4   1        5.58      -10.39     10.39 o 
  -4   4   1        0.82       69.96      8.76 o 
  -2   4   1     4350.94     4034.39     50.75 o 
   0   4   1      489.79      873.14     16.76 o 
   2   4   1    18176.28    18543.44    315.09 o 
   4   4   1    14977.94    15752.51    297.22 o 
   6   4   1    13033.72    12835.53    305.87 o 
   8   4   1      722.03      744.62     45.23 o 
  10   4   1     5274.82     5257.31    121.49 o 
  12   4   1       42.55       35.06     13.67 o 
  14   4   1        6.79       -3.97     12.58 o 
  16   4   1     1898.44     1979.92     83.69 o 
  18   4   1      162.72      146.02     34.41 o 
 -19   5   1      435.95      395.92     83.47 o 
 -17   5   1      703.11      620.09     51.75 o 
 -15   5   1     3428.16     3015.42    108.68 o 
 -13   5   1      147.73      121.57     20.13 o 
 -11   5   1     1938.79     1709.76     77.64 o 
  -9   5   1     1076.94     1132.46     36.65 o 
  -7   5   1     6369.14     7016.14    150.93 o 
  -5   5   1        4.10       -9.16      9.16 o 
  -3   5   1    16801.30    17383.65    341.27 o 
  -1   5   1     2258.72     1644.05     44.57 o 
   1   5   1    19536.60    20491.12    361.92 o 
   3   5   1      135.89      115.79     10.58 o 
   5   5   1     5613.09     5174.57    138.89 o 
   7   5   1      461.51      696.38     25.35 o 
   9   5   1     3371.24     3661.12    103.76 o 
  11   5   1      495.99      684.32     36.09 o 
  13   5   1     2810.90     2920.23     83.52 o 
  15   5   1       16.05       23.40     18.18 o 
  17   5   1     1457.90     1577.17     76.47 o 
 -18   6   1      309.00      251.32     46.94 o 
 -16   6   1      780.53      711.72     54.96 o 
 -14   6   1      256.23      164.95     27.34 o 
 -12   6   1     3001.22     2603.24    138.51 o 
 -10   6   1     5984.62     5392.01    167.21 o 
  -8   6   1     2577.76     2467.50     52.22 o 
  -6   6   1      890.19      760.01     22.09 o 
  -4   6   1     3995.26     3250.07     77.92 o 
  -2   6   1      818.17      546.05     15.50 o 
   0   6   1      671.78      954.99     22.94 o 
   2   6   1     6473.17     6905.73    130.32 o 
   4   6   1     2310.54     2120.34     71.18 o 
   6   6   1     6099.52     5993.03    129.09 o 
   8   6   1       10.07        4.94     14.23 o 
  10   6   1     2925.10     2618.51     96.65 o 
  12   6   1       87.32       88.14     22.81 o 
  14   6   1        0.47        4.85     12.74 o 
  16   6   1        2.93        1.24     16.45 o 
  18   6   1      635.17      595.73     58.01 o 
 -17   7   1      182.96      115.90     32.05 o 
 -15   7   1      743.60      804.44     95.06 o 
 -13   7   1      428.31      448.62     34.95 o 
 -11   7   1     1911.76     1860.32     97.88 o 
  -9   7   1      736.90      810.27     34.89 o 
  -7   7   1       17.41       11.97      9.71 o 
  -5   7   1     5147.57     5267.17    154.16 o 
  -3   7   1     1988.28     1689.69    102.98 o 
  -1   7   1     4026.18     4069.50    115.44 o 
   1   7   1      983.82      803.75     62.25 o 
   3   7   1    12555.54    11563.05    269.45 o 
   5   7   1       74.97      137.23     12.80 o 
   7   7   1     1354.64     1471.73     41.01 o 
   9   7   1        0.73       10.09     10.90 o 
  11   7   1     1860.85     1626.45     93.85 o 
  13   7   1      498.76      421.91     31.54 o 
  15   7   1      485.83      528.93     44.38 o 
  17   7   1     1174.28     1333.27     76.63 o 
 -16   8   1      341.79      372.92     79.38 o 
 -14   8   1     1545.74     1756.49     88.50 o 
 -12   8   1      770.99      900.88     57.69 o 
 -10   8   1      774.65      639.90     42.62 o 
  -8   8   1      408.07      428.16     23.07 o 
  -6   8   1       20.32       23.24     11.91 o 
  -4   8   1     2329.97     1933.58     74.12 o 
  -2   8   1     1538.72     1555.21     55.45 o 
   0   8   1       64.94      134.90     12.85 o 
   2   8   1      227.25      312.26     18.36 o 
   4   8   1      116.62       18.06      9.10 o 
   6   8   1     1319.30     1189.86     57.87 o 
   8   8   1      876.09      871.29     37.03 o 
  10   8   1     4392.53     3934.39    135.59 o 
  12   8   1     2610.57     2484.90    109.15 o 
  14   8   1        2.28       12.57     18.53 o 
  16   8   1      291.59      223.56     37.32 o 
 -17   9   1      161.54      233.16     43.23 o 
 -15   9   1      105.22       92.22     35.14 o 
 -13   9   1     2001.52     2213.40    108.26 o 
 -11   9   1      567.46      534.57     67.75 o 
  -9   9   1      399.01      435.93     29.29 o 
  -7   9   1      640.39      551.41     28.90 o 
  -5   9   1     1934.85     2034.68     56.16 o 
  -3   9   1       15.22       33.41     12.91 o 
  -1   9   1      219.84      144.79     13.98 o 
   1   9   1     1007.12      914.73     35.81 o 
   3   9   1     5334.18     4806.87    106.27 o 
   5   9   1     1379.09     1352.36     40.53 o 
   7   9   1     2666.73     2419.41     65.08 o 
   9   9   1       22.06       -9.55     12.92 o 
  11   9   1      118.49       87.35     27.79 o 
  13   9   1       51.60       53.98     28.20 o 
  15   9   1      440.52      453.43     44.41 o 
  17   9   1      127.12      151.08     42.96 o 
 -16  10   1       25.93       26.47     27.05 o 
 -14  10   1      510.22      595.69     62.14 o 
 -12  10   1      426.41      512.89     49.14 o 
 -10  10   1       14.62       50.43     20.93 o 
  -8  10   1      844.74      894.74     41.15 o 
  -6  10   1       79.07       62.84     17.01 o 
  -4  10   1     1042.30      990.57     56.82 o 
  -2  10   1      131.09      150.21     16.16 o 
   0  10   1     4173.79     3686.59     95.90 o 
   2  10   1     1004.26      797.85     55.02 o 
   4  10   1     2472.96     2347.56     69.40 o 
   6  10   1       55.26       42.88     14.68 o 
   8  10   1     1174.68     1300.62     48.15 o 
  10  10   1       38.03       38.88     17.00 o 
  12  10   1      232.98      208.63     38.69 o 
  14  10   1      127.50       84.04     32.76 o 
  16  10   1       12.00       27.71     27.17 o 
 -15  11   1        6.97        5.85     25.41 o 
 -13  11   1      786.50      649.98     63.16 o 
 -11  11   1     1115.06     1158.14     63.59 o 
  -9  11   1     4221.18     3803.45    107.48 o 
  -7  11   1     1732.40     1565.88     60.14 o 
  -5  11   1      770.90      653.56     33.24 o 
  -3  11   1     1433.04     1524.41     49.40 o 
  -1  11   1      193.26      217.50     20.42 o 
   1  11   1       18.57       26.53     15.70 o 
   3  11   1      167.67      128.33     17.00 o 
   5  11   1      259.01      186.10     20.02 o 
   7  11   1      244.20      219.54     24.70 o 
   9  11   1      136.15      108.18     20.22 o 
  11  11   1        0.01       -5.81     14.59 o 
  13  11   1     1474.21     1413.98     90.45 o 
  15  11   1        0.04       45.10     39.48 o 
 -14  12   1      577.95      408.84     58.62 o 
 -12  12   1       15.86       24.86     22.17 o 
 -10  12   1     1493.93     1361.90     58.95 o 
  -8  12   1      218.18      210.97     29.02 o 
  -6  12   1      223.94      208.76     24.12 o 
  -4  12   1       41.86       17.27     14.51 o 
  -2  12   1     2135.52     2055.74     62.97 o 
   0  12   1     4355.96     4089.08    121.22 o 
   2  12   1      273.66      303.03     24.29 o 
   4  12   1      345.55      320.52     26.51 o 
   6  12   1     2043.72     2234.51     75.12 o 
   8  12   1      993.04     1033.67     58.37 o 
  10  12   1     1041.60      859.24     46.72 o 
  12  12   1      495.33      423.37     48.83 o 
  14  12   1     1129.09     1330.11    124.41 o 
 -13  13   1       71.23       72.79     37.04 o 
 -11  13   1        0.35        4.51     18.14 o 
  -9  13   1     1323.89     1290.33     53.84 o 
  -7  13   1     1552.25     1485.04     84.04 o 
  -5  13   1       16.48       22.84     15.43 o 
  -3  13   1      743.69      830.02     43.01 o 
  -1  13   1     1111.30     1179.22     51.08 o 
   1  13   1        1.68       11.73     12.56 o 
   3  13   1     1488.11     1484.78     54.21 o 
   5  13   1     3703.13     3701.36    110.24 o 
   7  13   1     1827.56     1953.48     75.32 o 
   9  13   1      360.12      315.72     28.17 o 
  11  13   1       46.83       80.40     31.51 o 
  13  13   1       69.58       76.45     43.34 o 
 -12  14   1      685.49      561.95     64.91 o 
 -10  14   1        0.87      -19.90     21.31 o 
  -8  14   1      350.29      269.73     33.57 o 
  -6  14   1       88.96      103.42     20.83 o 
  -4  14   1       92.61       75.65     19.56 o 
  -2  14   1     3806.21     3666.56    146.45 o 
   0  14   1     3296.64     3023.35    248.78 o 
   2  14   1        9.06       -5.30     13.57 o 
   4  14   1      563.58      611.10     36.80 o 
   6  14   1      291.31      224.40     39.10 o 
   8  14   1     2917.39     3018.14     99.56 o 
  10  14   1     1697.20     1738.24    102.44 o 
  12  14   1      231.71      165.39     43.45 o 
 -11  15   1        4.43       38.93     36.79 o 
  -9  15   1       41.37       45.94     25.85 o 
  -7  15   1      706.82      742.66     69.72 o 
  -5  15   1     1657.35     1802.45     69.44 o 
  -3  15   1      595.70      526.05     36.68 o 
  -1  15   1     2165.11     2436.22     91.66 o 
   1  15   1      441.82      396.57     32.56 o 
   3  15   1      675.07      618.05     46.86 o 
   5  15   1     1333.14     1512.18     63.00 o 
   7  15   1      964.12      785.28    104.21 o 
   9  15   1      550.70      569.69     69.96 o 
  11  15   1       35.59       32.02     31.34 o 
  -8  16   1        0.38       16.43     28.61 o 
  -6  16   1      552.92      488.77     41.47 o 
  -4  16   1       72.66       83.16     23.53 o 
  -2  16   1        6.62        4.05     17.07 o 
   0  16   1      708.49      575.54     42.29 o 
   2  16   1       78.63       75.50     24.24 o 
   4  16   1       10.30      -21.31     23.65 o 
   6  16   1       19.96       46.35     26.12 o 
   8  16   1      253.09      245.73     44.87 o 
  -7  17   1       29.16       29.49     31.73 o 
  -5  17   1      251.13      161.62     37.77 o 
  -3  17   1       63.44       82.45     24.31 o 
  -1  17   1      249.37      168.85     36.54 o 
   1  17   1      282.41      327.64     58.46 o 
   3  17   1      261.63      295.56     41.00 o 
   5  17   1       24.96       49.52     28.37 o 
   7  17   1       25.82       14.45     25.91 o 
  -4  18   1        3.41       74.29     44.60 o 
  -2  18   1       57.75       49.26     34.03 o 
   0  18   1       37.84       26.99     31.36 o 
   2  18   1       15.42      135.93     62.03 o 
   4  18   1       68.97      170.83     72.97 o 
 -18   0   2      430.30      464.19     71.95 o 
 -16   0   2     4300.23     4412.58    183.28 o 
 -14   0   2      733.55      599.70     54.84 o 
 -12   0   2      105.86      144.65     23.99 o 
 -10   0   2       99.50      125.86     20.27 o 
  -8   0   2     2312.39     2389.40     65.84 o 
  -6   0   2      128.72      250.24     17.43 o 
  -4   0   2   106134.23   114546.40   6189.35 o 
   2   0   2    13988.98    15356.63    383.88 o 
   4   0   2       19.35       28.72      7.54 o 
   6   0   2      437.78      808.98     35.23 o 
   8   0   2     1306.98     1044.49     42.10 o 
  10   0   2      676.32      699.86     35.28 o 
  12   0   2       11.09       31.44     17.97 o 
  14   0   2     4390.70     4550.80    182.32 o 
  16   0   2      155.40      248.74     40.06 o 
  18   0   2      446.03      327.75    110.66 o 
 -19   1   2      341.28      272.84     45.78 o 
 -17   1   2      960.45      806.75     59.35 o 
 -15   1   2     2136.23     2467.12     73.46 o 
 -13   1   2     3859.14     3670.03     92.38 o 
 -11   1   2     7846.54     7300.02    163.51 o 
  -9   1   2    32354.17    33419.20   1047.65 o 
  -7   1   2    21569.16    22387.72    552.41 o 
  -5   1   2    24582.56    25680.84    591.29 o 
  -3   1   2      165.12       50.08      6.63 o 
   3   1   2     9906.98     7657.95    108.44 o 
   5   1   2      178.99      200.29     11.65 o 
   7   1   2    13226.26    13885.14    333.14 o 
   9   1   2      306.77      288.45     16.22 o 
  11   1   2      185.83      264.84     18.28 o 
  13   1   2      133.64      132.09     19.90 o 
  15   1   2     1817.06     1769.38     65.07 o 
  17   1   2       70.75      142.44     24.99 o 
  19   1   2        0.00        8.89     23.81 o 
 -18   2   2     2786.97     2955.49    139.66 o 
 -16   2   2     1533.63     1713.28    111.33 o 
 -14   2   2     1330.35     1366.20     48.31 o 
 -12   2   2      643.92      522.56     35.06 o 
 -10   2   2       13.17       15.52      7.35 o 
  -8   2   2      601.25      635.24     23.21 o 
  -6   2   2      802.32      863.75     17.80 o 
  -4   2   2    28589.76    33435.06    730.29 o 
  -2   2   2   128270.49   129853.40   4721.54 o 
   0   2   2    27451.22    26818.03    767.72 o 
   2   2   2     6845.28     8786.13    112.22 o 
   4   2   2     5511.59     5411.46     72.60 o 
   6   2   2      716.00      777.19     20.62 o 
   8   2   2     3220.97     2883.47     64.27 o 
  10   2   2      688.95      690.14     26.71 o 
  12   2   2      197.36      288.40     21.56 o 
  14   2   2     4731.10     4455.42    119.29 o 
  16   2   2      834.49      783.27     43.66 o 
  18   2   2      624.46      570.69     52.26 o 
 -19   3   2      432.40      474.53     60.35 o 
 -17   3   2        0.10        5.39     17.53 o 
 -15   3   2       70.50       75.10     22.29 o 
 -13   3   2      148.13       99.79     16.44 o 
 -11   3   2     4267.31     3805.05     77.27 o 
  -9   3   2     2722.42     2783.31     56.47 o 
  -7   3   2      635.01      654.04     41.65 o 
  -5   3   2      236.10      275.36     22.08 o 
  -3   3   2    15565.25    16529.05    406.56 o 
  -1   3   2     6864.84     7683.02    163.62 o 
   1   3   2     7913.07    10804.78    151.32 o 
   3   3   2    17793.13    18696.62    320.22 o 
   5   3   2       11.96       26.79      5.19 o 
   7   3   2    30040.32    32673.91   1123.50 o 
   9   3   2     3584.37     4014.12     84.15 o 
  11   3   2     1794.08     1832.64     54.46 o 
  13   3   2      663.63      692.63     36.01 o 
  15   3   2      967.13      975.08     45.44 o 
  17   3   2       29.00       17.92     20.15 o 
  19   3   2      207.41      167.58     40.08 o 
 -18   4   2     1208.96     1323.58     76.84 o 
 -16   4   2       31.88       28.19     19.69 o 
 -14   4   2      357.50      346.96     44.59 o 
 -12   4   2        3.32       18.67     11.34 o 
 -10   4   2     3732.33     3538.60    105.69 o 
  -8   4   2      217.52      235.69     11.06 o 
  -6   4   2      692.02      375.62     16.20 o 
  -4   4   2    10027.27     9655.56    206.63 o 
  -2   4   2     1863.07     1453.22     41.89 o 
   0   4   2   148050.02   150244.17   6001.12 o 
   2   4   2     9210.08     9367.60    129.63 o 
   4   4   2     1160.96     1431.93     35.70 o 
   6   4   2     2878.17     3040.44     78.00 o 
   8   4   2      264.08      253.30     21.91 o 
  10   4   2      834.81      698.34     31.13 o 
  12   4   2     4630.73     4391.39    127.31 o 
  14   4   2     3190.12     3046.12     88.19 o 
  16   4   2       16.25       49.22     19.37 o 
  18   4   2     1039.32     1106.03     67.81 o 
 -19   5   2       16.83        9.59     27.80 o 
 -17   5   2      408.06      402.95     42.31 o 
 -15   5   2     2204.86     2255.66     86.75 o 
 -13   5   2      478.63      504.82     54.23 o 
 -11   5   2    10701.27    10268.21    249.16 o 
  -9   5   2     1187.48     1238.35     45.19 o 
  -7   5   2    15927.39    15567.15    351.32 o 
  -5   5   2     3029.82     3538.50    124.97 o 
  -3   5   2     4845.12     5331.34     81.45 o 
  -1   5   2      151.33       98.79      6.22 o 
   1   5   2    38906.79    38995.32    912.44 o 
   3   5   2     9584.63     8409.75    134.65 o 
   5   5   2       55.68       80.72     14.18 o 
   7   5   2     7565.55     7117.64    150.04 o 
   9   5   2     3053.75     3111.79    100.31 o 
  11   5   2      351.87      342.63     28.26 o 
  13   5   2     2700.30     2807.96     82.45 o 
  15   5   2      261.46      237.24     26.20 o 
  17   5   2      473.54      428.26     43.60 o 
 -18   6   2      929.09      961.67    124.22 o 
 -16   6   2       37.20       44.35     22.56 o 
 -14   6   2      138.80       85.79     23.35 o 
 -12   6   2       15.74       23.30     13.81 o 
 -10   6   2       19.35        3.22     10.53 o 
  -8   6   2      815.80      814.96     26.57 o 
  -6   6   2     1351.47     1432.90     55.97 o 
  -4   6   2      406.15      251.94     21.70 o 
  -2   6   2      928.32      769.10     25.58 o 
   0   6   2      230.66      510.92     15.45 o 
   2   6   2     2836.97     2399.11     73.37 o 
   4   6   2        3.36       20.19      7.87 o 
   6   6   2     1691.16     2061.83     52.91 o 
   8   6   2      307.63      259.86     19.45 o 
  10   6   2     5363.79     4855.26    179.77 o 
  12   6   2     1299.20     1093.02     46.23 o 
  14   6   2        1.42      -10.19     15.89 o 
  16   6   2      212.56      173.60     30.65 o 
  18   6   2     1308.25     1443.77     96.61 o 
 -17   7   2        8.72       29.84     24.29 o 
 -15   7   2      392.73      441.07     39.90 o 
 -13   7   2     2567.53     2483.31    126.32 o 
 -11   7   2     3032.63     2847.39    142.40 o 
  -9   7   2      463.41      442.59     24.73 o 
  -7   7   2     1396.15     1557.16     41.85 o 
  -5   7   2     3396.53     2992.78     65.65 o 
  -3   7   2     5194.05     5391.31    113.02 o 
  -1   7   2     1389.37     1948.92     65.20 o 
   1   7   2     8531.27     8127.78    170.65 o 
   3   7   2     6398.39     6030.53    128.01 o 
   5   7   2     6415.50     6962.84    148.28 o 
   7   7   2      372.78      373.80     23.19 o 
   9   7   2     1565.81     1495.45     72.93 o 
  11   7   2     1303.24     1118.32     62.29 o 
  13   7   2       95.96      141.77     21.97 o 
  15   7   2        0.02       44.34     22.02 o 
  17   7   2       23.31       19.03     22.33 o 
 -16   8   2        5.05       12.10     21.45 o 
 -14   8   2     2996.99     2868.64    130.84 o 
 -12   8   2     4707.93     4804.31    170.49 o 
 -10   8   2      370.84      361.45     25.47 o 
  -8   8   2      453.67      408.83     23.66 o 
  -6   8   2        3.80       46.37     12.89 o 
  -4   8   2      235.35      181.87     17.71 o 
  -2   8   2      239.53      216.12     15.70 o 
   0   8   2     3810.71     4252.59    101.16 o 
   2   8   2    16304.24    16415.96    378.03 o 
   4   8   2     9184.53     9693.21    218.07 o 
   6   8   2      204.56      349.78     20.40 o 
   8   8   2     3094.95     2944.98     77.77 o 
  10   8   2     3010.63     3068.71    115.86 o 
  12   8   2     3104.11     2959.59    120.82 o 
  14   8   2       99.21       92.36     20.73 o 
  16   8   2     1258.98     1127.25    142.24 o 
 -17   9   2        0.69       81.39     30.76 o 
 -15   9   2     2931.93     3001.24    140.89 o 
 -13   9   2     1226.08     1226.67     85.81 o 
 -11   9   2      717.53      825.84     54.84 o 
  -9   9   2     1783.17     1845.52     58.73 o 
  -7   9   2     5722.72     5693.87    155.16 o 
  -5   9   2    23889.20    22088.60    702.99 o 
  -3   9   2      656.71      569.60     29.98 o 
  -1   9   2      134.00      190.90     14.91 o 
   1   9   2    19501.50    18688.89    496.84 o 
   3   9   2      328.78      320.04     19.51 o 
   5   9   2     1979.43     1952.07     52.16 o 
   7   9   2      159.38      187.30     21.54 o 
   9   9   2     6385.40     6021.32    181.41 o 
  11   9   2     2363.21     2340.73    100.31 o 
  13   9   2       70.96       39.13     26.44 o 
  15   9   2       22.14       44.90     25.12 o 
 -16  10   2       19.86       80.12     26.86 o 
 -14  10   2      139.17      164.06     38.12 o 
 -12  10   2      388.19      477.75     58.41 o 
 -10  10   2      637.84      623.03     51.71 o 
  -8  10   2     3760.35     3580.62     97.14 o 
  -6  10   2     5149.67     4448.36    147.82 o 
  -4  10   2      550.29      630.07     45.35 o 
  -2  10   2      118.25      122.01     14.77 o 
   0  10   2     1543.40     1390.70     44.11 o 
   2  10   2     1842.83     1576.82     45.41 o 
   4  10   2     1574.20     1469.72     44.73 o 
   6  10   2        0.09        3.47     10.51 o 
   8  10   2     3542.03     3794.75    101.59 o 
  10  10   2       14.50        4.88     12.79 o 
  12  10   2     3656.95     3612.49    180.36 o 
  14  10   2     1674.34     1676.45     97.32 o 
  16  10   2      409.88      184.34     59.20 o 
 -15  11   2     1479.06     1525.78    122.93 o 
 -13  11   2     2480.57     2693.11    128.77 o 
 -11  11   2      227.98      241.62     31.85 o 
  -9  11   2       15.17       15.53     15.89 o 
  -7  11   2      626.30      713.27     41.94 o 
  -5  11   2     4265.56     4357.54    114.41 o 
  -3  11   2        7.32        6.39     10.77 o 
  -1  11   2     1317.31     1278.74     54.53 o 
   1  11   2     8489.73     7967.00    196.88 o 
   3  11   2     1132.84     1191.54     41.26 o 
   5  11   2     3746.21     3486.94     89.44 o 
   7  11   2        4.88       -7.29     13.31 o 
   9  11   2     2098.28     1863.95     67.14 o 
  11  11   2      254.77      209.06     25.98 o 
  13  11   2     2916.97     2962.76    144.55 o 
  15  11   2      319.57      257.79     84.82 o 
 -14  12   2      391.47      464.88     62.81 o 
 -12  12   2     1637.52     1805.57     89.14 o 
 -10  12   2     1093.27     1023.81     58.55 o 
  -8  12   2     3448.00     3531.52    144.34 o 
  -6  12   2     6273.23     6202.82    175.54 o 
  -4  12   2      135.98      154.08     19.98 o 
  -2  12   2      195.31      178.75     21.05 o 
   0  12   2     1068.77      971.42     39.72 o 
   2  12   2     1378.16     1347.04     46.77 o 
   4  12   2        0.82       16.93     13.47 o 
   6  12   2     1862.80     1785.95     60.89 o 
   8  12   2      852.89      924.92     51.56 o 
  10  12   2       17.33        4.37     15.39 o 
  12  12   2      168.69      129.88     44.70 o 
  14  12   2     1225.72     1209.84    149.52 o 
 -13  13   2      768.04      543.81     59.40 o 
 -11  13   2       24.79      -17.85     23.30 o 
  -9  13   2      132.49      128.02     22.65 o 
  -7  13   2        0.45        2.31     16.09 o 
  -5  13   2      226.00      211.53     24.16 o 
  -3  13   2       27.16        3.99     13.51 o 
  -1  13   2      239.89      234.85     25.50 o 
   1  13   2      354.87      428.37     28.01 o 
   3  13   2       43.66       46.02     15.33 o 
   5  13   2      423.80      390.51     29.47 o 
   7  13   2      424.29      442.61     51.89 o 
   9  13   2       30.89       11.33     17.44 o 
  11  13   2        3.78       35.59     28.30 o 
  13  13   2       93.39       73.03     44.38 o 
 -12  14   2      335.32      290.10     54.71 o 
 -10  14   2     1082.76     1163.92     97.42 o 
  -8  14   2      116.66       88.16     24.49 o 
  -6  14   2     3421.56     3418.84    104.49 o 
  -4  14   2     2092.30     2224.41     75.11 o 
  -2  14   2      518.83      529.70     34.82 o 
   0  14   2       11.63        0.22     12.88 o 
   2  14   2      467.69      396.36     29.04 o 
   4  14   2      478.25      591.71     34.71 o 
   6  14   2     1502.99     1599.45     63.81 o 
   8  14   2      164.59       87.87     23.18 o 
  10  14   2       71.47       35.75     28.17 o 
  12  14   2       84.69       45.31     34.03 o 
 -11  15   2       74.43       70.73     41.56 o 
  -9  15   2      428.56      312.65     41.51 o 
  -7  15   2      140.03      148.95     29.66 o 
  -5  15   2      505.96      531.44     38.95 o 
  -3  15   2     2837.46     3450.41    106.13 o 
  -1  15   2       23.85       49.07     18.67 o 
   1  15   2     1963.27     2610.74    103.42 o 
   3  15   2      291.87      205.36     27.45 o 
   5  15   2       14.71       -1.61     16.86 o 
   7  15   2      179.61      168.08     64.07 o 
   9  15   2       19.66      123.99     46.95 o 
  11  15   2      165.91      217.79     66.77 o 
 -10  16   2      423.28      364.10     59.02 o 
  -8  16   2        0.10       42.96     33.55 o 
  -6  16   2       78.34       73.23     24.84 o 
  -4  16   2       26.15        6.01     16.24 o 
  -2  16   2       28.56       23.97     17.58 o 
   0  16   2      783.68      776.99     45.02 o 
   2  16   2      127.24      187.40     33.24 o 
   4  16   2     1369.67     1537.25     78.66 o 
   6  16   2     1370.67     1595.65     88.56 o 
   8  16   2      511.80      513.04     56.37 o 
  -7  17   2        0.03       45.55     40.49 o 
  -5  17   2       21.45       34.33     24.01 o 
  -3  17   2      637.78      730.08     89.53 o 
  -1  17   2     4306.99     4728.98    193.27 o 
   1  17   2        1.94       81.54     44.64 o 
   3  17   2       12.65       39.70     26.17 o 
   5  17   2       92.41      182.37     57.79 o 
   7  17   2      241.51      257.30     43.62 o 
  -4  18   2      225.53      203.55     60.03 o 
  -2  18   2       12.05       90.59     46.89 o 
   0  18   2     1415.77     1327.28    124.52 o 
   2  18   2       27.80       76.80     37.38 o 
   4  18   2      689.73     1091.31    120.04 o 
 -19   1   3      482.98      511.15     56.88 o 
 -17   1   3      688.16      805.63     60.09 o 
 -15   1   3       69.17       65.93     18.23 o 
 -13   1   3      640.52      635.26     37.30 o 
 -11   1   3      783.96      637.88     28.38 o 
  -9   1   3      178.80      310.27     27.37 o 
  -7   1   3        0.11      122.13     17.84 o 
  -5   1   3    25733.00    27571.09    614.17 o 
  -3   1   3     8335.46     8430.36    127.49 o 
  -1   1   3     8995.96     9139.16    126.66 o 
   1   1   3    12787.40    10819.82    153.11 o 
   3   1   3      447.29      303.72     28.23 o 
   5   1   3     5829.40     6608.84     94.95 o 
   7   1   3     7516.25     7954.26    172.10 o 
   9   1   3        6.53       -4.85      7.67 o 
  11   1   3     3838.22     4313.85    100.72 o 
  13   1   3      606.67      806.99     35.75 o 
  15   1   3       88.50      112.76     21.12 o 
  17   1   3       74.46      102.16     25.88 o 
  19   1   3      224.84      170.30     47.41 o 
 -18   2   3      366.90      381.86     48.86 o 
 -16   2   3     1150.15     1176.13     90.38 o 
 -14   2   3        4.04       -9.85     12.58 o 
 -12   2   3     5201.29     5111.14    109.18 o 
 -10   2   3    13270.57    12480.83    268.57 o 
  -8   2   3    16667.52    15974.98    334.55 o 
  -6   2   3     2488.39     2339.56     48.81 o 
  -4   2   3    18383.28    17983.77    331.97 o 
  -2   2   3    47935.59    58500.10   1484.77 o 
   0   2   3     7417.12     6636.10     93.64 o 
   2   2   3    21245.29    28441.10    544.43 o 
   4   2   3    18199.72    21787.37    446.17 o 
   6   2   3    42790.97    46700.79   1513.21 o 
   8   2   3     1079.97     1082.71     28.89 o 
  10   2   3     2119.94     2239.01     58.27 o 
  12   2   3      143.64      137.79     19.46 o 
  14   2   3       28.60       73.97     18.62 o 
  16   2   3      298.07      335.78     32.30 o 
  18   2   3     1026.28     1072.61     69.02 o 
 -19   3   3      469.59      434.30     55.88 o 
 -17   3   3     1726.08     1856.14     84.29 o 
 -15   3   3     1560.49     1491.84     64.00 o 
 -13   3   3     7995.20     8051.22    200.88 o 
 -11   3   3        0.74       -2.09      8.98 o 
  -9   3   3      307.06      228.11     12.70 o 
  -7   3   3     1311.72     1324.39     50.23 o 
  -5   3   3    20730.73    22746.16    587.85 o 
  -3   3   3    49084.64    49169.01   1198.35 o 
  -1   3   3   201594.73   207826.97  10487.38 o 
   1   3   3    24884.28    24800.07    482.09 o 
   3   3   3    20075.17    21845.92    384.44 o 
   5   3   3        4.50       17.73      6.44 o 
   7   3   3     5489.06     4286.43    209.71 o 
   9   3   3    12657.44    13195.31    322.58 o 
  11   3   3    10749.42    10196.20    258.39 o 
  13   3   3      367.74      393.54     28.10 o 
  15   3   3       55.09       37.94     17.55 o 
  17   3   3       41.31       48.42     25.33 o 
  19   3   3      531.64      371.63     57.40 o 
 -18   4   3      296.12      202.56     38.44 o 
 -16   4   3       18.94       12.59     21.33 o 
 -14   4   3      966.91      990.96     49.56 o 
 -12   4   3      265.61      228.96     19.10 o 
 -10   4   3    18566.59    18272.26    474.30 o 
  -8   4   3    12161.59    11413.92    248.74 o 
  -6   4   3      101.29       82.00     12.94 o 
  -4   4   3    10365.35    11036.14    198.36 o 
  -2   4   3     4144.93     3834.84     64.16 o 
   0   4   3    93991.30    90390.33   2863.00 o 
   2   4   3    24277.75    25346.40    474.15 o 
   4   4   3    12420.33    11969.46    224.64 o 
   6   4   3    24909.97    24230.50    635.75 o 
   8   4   3      255.26      245.86     20.92 o 
  10   4   3     7529.25     7496.72    178.78 o 
  12   4   3     3636.22     3567.38     92.95 o 
  14   4   3       64.44       43.10     16.59 o 
  16   4   3     2809.69     3044.05    101.27 o 
  18   4   3     1544.78     1661.99    107.99 o 
 -19   5   3      247.55      242.45     49.61 o 
 -17   5   3     1283.39     1438.25     76.81 o 
 -15   5   3     1460.36     1718.74     76.14 o 
 -13   5   3      714.33      747.91     31.58 o 
 -11   5   3       19.19       29.70      9.39 o 
  -9   5   3       30.69       43.05     11.41 o 
  -7   5   3     1444.82     1762.42     35.69 o 
  -5   5   3       61.37        0.88     13.73 o 
  -3   5   3    30750.78    27598.66    679.85 o 
  -1   5   3    11620.58    10911.95    203.98 o 
   1   5   3    19899.07    19108.20    432.96 o 
   3   5   3     4014.53     3723.97     83.13 o 
   5   5   3     3270.37     3393.67    101.01 o 
   7   5   3     1113.24     1106.61     41.72 o 
   9   5   3     3940.22     4206.11    125.42 o 
  11   5   3     4528.69     4490.00    154.41 o 
  13   5   3     1188.09     1200.67     47.16 o 
  15   5   3       21.29       -8.73     14.42 o 
  17   5   3      323.74      292.01     36.96 o 
 -18   6   3      306.32      278.63     43.46 o 
 -16   6   3      189.89      131.52     29.22 o 
 -14   6   3     1426.27     1481.83     64.38 o 
 -12   6   3       63.63       44.46     13.63 o 
 -10   6   3     6191.38     5234.91    413.29 o 
  -8   6   3     1936.98     1933.00     64.59 o 
  -6   6   3      618.06      572.72     17.92 o 
  -4   6   3      391.98      654.44     33.10 o 
  -2   6   3      223.90      168.93     15.79 o 
   0   6   3     5486.39     5703.73    103.41 o 
   2   6   3     2664.44     2559.32     44.52 o 
   4   6   3    16128.94    15761.83    361.66 o 
   6   6   3    12444.81    11593.04    267.23 o 
   8   6   3      352.13      355.34     23.36 o 
  10   6   3     7007.73     6886.55    216.38 o 
  12   6   3      393.86      519.16     30.22 o 
  14   6   3      150.05      125.80     23.87 o 
  16   6   3      820.65      942.77     86.20 o 
  18   6   3      354.63      405.69     83.39 o 
 -17   7   3      393.98      369.59     46.31 o 
 -15   7   3       72.17       75.44     24.97 o 
 -13   7   3     1508.53     1497.49     93.99 o 
 -11   7   3      425.28      410.44     36.81 o 
  -9   7   3      992.96      864.63     28.78 o 
  -7   7   3     8285.11     8557.34    178.79 o 
  -5   7   3     1168.32     1063.18     31.50 o 
  -3   7   3     3024.59     2706.88     59.49 o 
  -1   7   3     1296.48      929.45     26.66 o 
   1   7   3     2814.52     3056.55     72.70 o 
   3   7   3    17005.05    17558.94    452.43 o 
   5   7   3     1184.48     1402.94     39.74 o 
   7   7   3     3833.27     3562.49    104.98 o 
   9   7   3      193.52      212.81     26.12 o 
  11   7   3     4134.23     4065.17    142.73 o 
  13   7   3      265.49      233.04     27.51 o 
  15   7   3      422.20      352.98     37.43 o 
  17   7   3      205.80      187.90     42.74 o 
 -16   8   3      111.18      107.26     29.99 o 
 -14   8   3      295.28      382.94     44.28 o 
 -12   8   3      205.69      264.11     48.53 o 
 -10   8   3      168.33      119.16     21.35 o 
  -8   8   3       48.07       57.90     17.49 o 
  -6   8   3     6634.40     6318.16    148.22 o 
  -4   8   3     1346.39     1364.88     82.36 o 
  -2   8   3     3812.47     3874.16    100.95 o 
   0   8   3    10571.66    10587.28    220.56 o 
   2   8   3      273.94      197.21     12.55 o 
   4   8   3      929.58      735.71     35.43 o 
   6   8   3       85.75       57.52     11.79 o 
   8   8   3       93.36       82.97     15.02 o 
  10   8   3     1454.41     1293.30     76.90 o 
  12   8   3       86.36      142.63     28.89 o 
  14   8   3       28.08       49.25     20.25 o 
  16   8   3       21.99      -32.38     32.38 o 
 -17   9   3       81.40      166.97     49.76 o 
 -15   9   3      914.94      904.76     72.07 o 
 -13   9   3        8.23       -6.69     26.00 o 
 -11   9   3     1146.47     1157.00     54.43 o 
  -9   9   3     1274.49     1298.79     60.85 o 
  -7   9   3     3640.65     3758.80    168.18 o 
  -5   9   3     1570.01     1298.30     57.09 o 
  -3   9   3      142.51      191.45     16.60 o 
  -1   9   3      110.30      176.34     14.95 o 
   1   9   3      539.57      614.20     20.25 o 
   3   9   3     1405.45     1799.43     63.20 o 
   5   9   3       22.92       42.37     13.01 o 
   7   9   3     6346.70     5601.51    169.15 o 
   9   9   3        2.74        6.52     14.49 o 
  11   9   3       10.34       19.42     21.42 o 
  13   9   3       34.58       22.94     20.53 o 
  15   9   3      573.01      608.74     78.08 o 
 -16  10   3       98.81       91.16     35.06 o 
 -14  10   3      129.26      196.15     42.74 o 
 -12  10   3      895.12     1133.62     69.10 o 
 -10  10   3     1157.10     1208.01     48.99 o 
  -8  10   3      842.00      832.01     48.83 o 
  -6  10   3      358.25      428.41     49.39 o 
  -4  10   3      911.84      933.98     41.83 o 
  -2  10   3      468.31      497.33     38.60 o 
   0  10   3    13376.90    13513.27    423.04 o 
   2  10   3     3694.28     3544.35    121.20 o 
   4  10   3      172.81      187.63     17.85 o 
   6  10   3       25.73       44.49     13.33 o 
   8  10   3       22.91       18.96     17.10 o 
  10  10   3       57.10       31.87     17.39 o 
  12  10   3      661.21      622.88     54.15 o 
  14  10   3     3303.58     3446.37    281.51 o 
  16  10   3      174.77       98.63     52.58 o 
 -15  11   3      187.55       77.17     37.51 o 
 -13  11   3      191.09       98.53     31.89 o 
 -11  11   3     1304.69     1292.22     74.49 o 
  -9  11   3        3.66       -5.02     14.77 o 
  -7  11   3     5238.56     5366.96    209.00 o 
  -5  11   3      390.75      385.12     27.11 o 
  -3  11   3      116.14      135.63     18.49 o 
  -1  11   3      941.83      927.74     39.87 o 
   1  11   3      181.58      183.50     18.64 o 
   3  11   3      321.46      420.40     27.54 o 
   5  11   3       13.15        0.33     14.90 o 
   7  11   3      972.65      804.60     59.50 o 
   9  11   3     4819.69     4815.96    158.09 o 
  11  11   3      432.11      359.64     31.00 o 
  13  11   3      141.94      126.41     44.91 o 
  15  11   3      114.20      116.45     60.05 o 
 -14  12   3       93.56       82.39     36.03 o 
 -12  12   3      324.44      326.01     44.31 o 
 -10  12   3     1982.70     1791.77     97.47 o 
  -8  12   3        2.73       -5.22     16.02 o 
  -6  12   3      515.12      420.42     30.21 o 
  -4  12   3      833.58      920.58     52.58 o 
  -2  12   3      796.43      795.53     34.68 o 
   0  12   3       11.11       10.09     12.82 o 
   2  12   3     1740.01     1617.97     53.34 o 
   4  12   3      457.69      417.31     26.34 o 
   6  12   3      255.07      215.68     23.99 o 
   8  12   3      202.18      249.84     30.58 o 
  10  12   3      273.10      181.49     30.69 o 
  12  12   3       61.48       29.94     33.50 o 
  14  12   3       36.02       32.57     38.20 o 
 -13  13   3        0.10       16.42     28.98 o 
 -11  13   3       44.63       23.50     23.75 o 
  -9  13   3       12.81        4.09     25.14 o 
  -7  13   3      160.28      133.46     24.44 o 
  -5  13   3       28.67       20.89     15.95 o 
  -3  13   3     2528.68     2313.38     76.89 o 
  -1  13   3      363.20      411.67     31.83 o 
   1  13   3      400.02      339.49     29.66 o 
   3  13   3      477.88      470.49     30.64 o 
   5  13   3      471.72      480.21     32.13 o 
   7  13   3      315.62      317.73     37.54 o 
   9  13   3     2452.75     2351.46     99.41 o 
  11  13   3       28.29       30.00     24.48 o 
  13  13   3        6.35       44.06     41.99 o 
 -12  14   3       80.10       77.28     32.60 o 
 -10  14   3      830.32      811.85     92.89 o 
  -8  14   3       19.94       59.50     25.51 o 
  -6  14   3      458.99      348.17     33.53 o 
  -4  14   3      349.47      362.97     33.20 o 
  -2  14   3      934.93      975.53     44.65 o 
   0  14   3      344.37      354.43     29.18 o 
   2  14   3       10.60       29.43     14.66 o 
   4  14   3        5.20        9.83     13.87 o 
   6  14   3      146.93      144.50     29.74 o 
   8  14   3      740.01      794.77     59.26 o 
  10  14   3       15.39       43.99     26.18 o 
  12  14   3        0.57        4.19     29.53 o 
 -11  15   3       41.19       80.19     32.34 o 
  -9  15   3        0.02       31.69     24.87 o 
  -7  15   3      508.97      442.17     50.10 o 
  -5  15   3        3.54       23.43     18.59 o 
  -3  15   3      266.33      264.43     29.73 o 
  -1  15   3        0.54       -0.95     14.81 o 
   1  15   3      359.36      308.60     30.77 o 
   3  15   3        1.53        7.27     18.03 o 
   5  15   3      783.05      676.57     50.81 o 
   7  15   3      271.24      273.50     40.33 o 
   9  15   3      415.28      401.83     46.95 o 
  11  15   3      119.30      113.97     48.29 o 
 -10  16   3        0.09       75.93     54.45 o 
  -8  16   3      194.96      138.64     35.51 o 
  -6  16   3       16.61       38.80     22.58 o 
  -4  16   3      574.21      652.21     43.31 o 
  -2  16   3      212.91      154.51     32.54 o 
   0  16   3        0.08        8.98     20.76 o 
   2  16   3       41.56       34.13     23.08 o 
   4  16   3      101.50       72.71     28.92 o 
   6  16   3       32.18       39.01     27.19 o 
   8  16   3      141.47       89.09     33.71 o 
  -7  17   3       16.03       39.30     32.47 o 
  -5  17   3        0.58       28.12     26.31 o 
  -3  17   3      386.05      259.33     44.15 o 
  -1  17   3       63.54       64.27     29.94 o 
   1  17   3       93.48      160.57     45.89 o 
   3  17   3       61.93      127.83     58.48 o 
   5  17   3       84.82      101.49     33.83 o 
   7  17   3      457.17      355.06     50.07 o 
  -4  18   3        2.10       14.93     24.51 o 
  -2  18   3       21.81       -2.62     20.12 o 
   0  18   3      447.95      366.31     52.22 o 
   2  18   3       42.99      133.82     57.83 o 
 -18   0   4     2471.97     2864.30    182.59 o 
 -16   0   4      772.26      831.91     89.47 o 
 -14   0   4     6914.43     6911.02    251.25 o 
 -12   0   4     6247.55     6419.44    369.02 o 
 -10   0   4     4460.87     4420.15    214.82 o 
  -8   0   4    32958.73    33478.19   1358.12 o 
  -6   0   4      294.62      217.46     11.27 o 
  -4   0   4   178894.95   180543.14  12070.65 o 
  -2   0   4     5009.06     6176.21    266.29 o 
   0   0   4    30657.34    32384.09   1261.36 o 
   2   0   4     8081.80     9093.60    206.74 o 
   4   0   4     1369.29     1407.49     26.69 o 
   6   0   4    10445.35    11838.55    323.58 o 
   8   0   4        1.43       68.73     14.20 o 
  10   0   4    29432.18    31687.70   1440.83 o 
  12   0   4     1557.82     1549.51     75.59 o 
  14   0   4     3463.22     3619.50    139.72 o 
  16   0   4       93.22       82.57     30.32 o 
  18   0   4        3.96       20.34     27.26 o 
 -19   1   4      618.52      672.09     67.15 o 
 -17   1   4      286.81      300.51     41.76 o 
 -15   1   4       43.22       43.94     16.37 o 
 -13   1   4     2350.31     2129.72     62.22 o 
 -11   1   4     3347.87     2824.83     63.57 o 
  -9   1   4     5394.24     4902.29     88.96 o 
  -7   1   4      297.37      374.05     13.06 o 
  -5   1   4    34082.96    37534.38    899.62 o 
  -3   1   4    19944.45    24725.58    589.11 o 
  -1   1   4    10203.48     8994.91    153.59 o 
   1   1   4     6866.67     7171.96     98.02 o 
   3   1   4    87254.67    91779.59   3195.13 o 
   5   1   4       51.43       31.74      7.93 o 
   7   1   4    18066.97    20419.68    500.95 o 
   9   1   4        7.07        0.63      7.48 o 
  11   1   4      161.49      114.68     25.56 o 
  13   1   4     1108.31     1215.64     47.25 o 
  15   1   4     1566.94     1405.40     56.80 o 
  17   1   4     2379.53     2591.00     95.56 o 
  19   1   4        0.03       12.30     39.13 o 
 -18   2   4       36.20       15.88     22.82 o 
 -16   2   4      122.35       90.43     23.37 o 
 -14   2   4      510.45      499.12     28.71 o 
 -12   2   4     5434.21     4926.66    159.83 o 
 -10   2   4     9282.98     9453.36    268.30 o 
  -8   2   4    14912.27    14998.18    312.89 o 
  -6   2   4      605.79      560.10     29.75 o 
  -4   2   4    51635.57    53897.72   1498.42 o 
  -2   2   4    14814.64    17456.91    299.91 o 
   0   2   4   210687.03   231037.84  19438.15 o 
   2   2   4     7291.56     9197.17    154.20 o 
   4   2   4     6134.43     7534.98    172.03 o 
   6   2   4      664.02      440.46     17.61 o 
   8   2   4       86.17       78.97      9.38 o 
  10   2   4    11133.14    11000.31    269.77 o 
  12   2   4     1140.34     1090.81     43.32 o 
  14   2   4     3449.09     3670.15    102.95 o 
  16   2   4      146.19      120.38     25.28 o 
  18   2   4       56.63       48.86     33.60 o 
 -19   3   4      633.86      427.84     59.56 o 
 -17   3   4       17.99       25.36     24.79 o 
 -15   3   4      110.75      133.26     27.61 o 
 -13   3   4    10573.32    10361.24    283.44 o 
 -11   3   4    10433.69    10086.29    214.30 o 
  -9   3   4     6796.11     6656.83    291.96 o 
  -7   3   4     6671.23     6368.49    153.90 o 
  -5   3   4        5.30       -4.24      4.54 o 
  -3   3   4    46335.41    51452.74   1258.60 o 
  -1   3   4    77192.93    71957.72   2063.52 o 
   1   3   4     5514.14     6359.60    122.43 o 
   3   3   4    12168.37    11114.21    165.95 o 
   5   3   4     3928.22     4390.65     76.75 o 
   7   3   4     1055.44      763.95     34.08 o 
   9   3   4      672.42      627.25     25.71 o 
  11   3   4     1313.25     1337.86     42.86 o 
  13   3   4      434.82      349.07     25.82 o 
  15   3   4      146.12       50.91     19.43 o 
  17   3   4      596.86      611.95     47.05 o 
 -18   4   4      134.50       51.57     30.51 o 
 -16   4   4      310.52      166.96     29.26 o 
 -14   4   4     1057.47      996.45     57.62 o 
 -12   4   4       66.17       70.56     13.04 o 
 -10   4   4      997.23      883.08     25.45 o 
  -8   4   4    14939.86    15154.68    398.83 o 
  -6   4   4      999.73      986.98     55.81 o 
  -4   4   4    18407.07    17889.65    498.12 o 
  -2   4   4    35278.63    36978.96    997.19 o 
   0   4   4     8834.27    10630.64    201.65 o 
   2   4   4     1703.31     2449.65     42.45 o 
   4   4   4     5352.89     5142.80    115.66 o 
   6   4   4       19.91      100.35     11.13 o 
   8   4   4      541.45      535.44     29.22 o 
  10   4   4     2146.32     2053.03     52.82 o 
  12   4   4       17.00        6.87     12.60 o 
  14   4   4     2004.04     1973.47     73.34 o 
  16   4   4      343.42      324.27     31.74 o 
  18   4   4        7.09       51.50     40.85 o 
 -19   5   4      184.29      122.38     40.03 o 
 -17   5   4       88.61       61.95     25.96 o 
 -15   5   4      875.55     1145.82     61.22 o 
 -13   5   4     1423.99     1577.53     61.94 o 
 -11   5   4       10.13       16.30      7.90 o 
  -9   5   4     3564.12     3405.54     69.74 o 
  -7   5   4     1197.82     1484.56     54.09 o 
  -5   5   4       77.24      226.13     43.19 o 
  -3   5   4      646.83      599.37     26.15 o 
  -1   5   4     2395.96     1848.19     55.21 o 
   1   5   4       52.83       79.82      7.87 o 
   5   5   4     2363.84     2426.86     49.09 o 
   7   5   4     5809.06     5371.17    125.43 o 
   9   5   4        0.20        1.90     13.99 o 
  11   5   4     1019.56     1046.92     41.72 o 
  13   5   4     1788.75     1647.62     69.97 o 
  15   5   4     1747.85     1773.58     78.97 o 
  17   5   4       19.54       39.78     28.69 o 
 -18   6   4       17.49       23.72     28.27 o 
 -16   6   4      762.88      796.36     55.76 o 
 -14   6   4       28.45       11.09     17.52 o 
 -12   6   4       30.84       21.80     11.37 o 
 -10   6   4      114.40       85.68     10.91 o 
  -8   6   4    11612.12    10986.49    235.20 o 
  -6   6   4     4390.06     4206.05    104.79 o 
  -4   6   4      916.17      991.85     24.21 o 
  -2   6   4    19387.52    19035.19    517.60 o 
   0   6   4        7.64      143.71     23.60 o 
   2   6   4     1020.67     1498.77     48.89 o 
   4   6   4      399.33      734.68     29.21 o 
   6   6   4     2036.60     1823.61     46.13 o 
   8   6   4     4356.06     3996.58    143.76 o 
  10   6   4     1153.32      988.82     51.87 o 
  12   6   4       94.77      118.56     21.30 o 
  14   6   4     1515.17     1556.99     60.11 o 
  16   6   4     1970.25     2199.16    110.30 o 
 -17   7   4       55.02       72.60     37.68 o 
 -15   7   4     2632.41     3025.03    117.68 o 
 -13   7   4     1033.48     1116.82     63.36 o 
 -11   7   4      658.22      710.60     48.89 o 
  -9   7   4      448.79      419.29     18.65 o 
  -7   7   4     2265.19     2329.95     64.78 o 
  -5   7   4       43.76       37.17      8.34 o 
  -3   7   4      204.69      190.61     21.59 o 
  -1   7   4    19009.86    17110.83    398.53 o 
   1   7   4       37.12       39.21      9.09 o 
   3   7   4     1753.44     1575.41     29.89 o 
   5   7   4    10739.43    10401.16    216.57 o 
   7   7   4     2219.35     2083.78     52.66 o 
   9   7   4     7365.18     7091.90    218.99 o 
  11   7   4        8.99       -9.80     17.26 o 
  13   7   4      102.98       79.30     19.77 o 
  15   7   4     1590.93     1691.02     67.56 o 
  17   7   4       19.97       28.38     30.41 o 
 -18   8   4      238.63      166.55     38.33 o 
 -16   8   4       41.37       39.72     25.24 o 
 -14   8   4      251.12      282.16     39.38 o 
 -12   8   4       27.38       47.86     24.70 o 
 -10   8   4      306.87      345.09     31.83 o 
  -8   8   4     7357.17     6764.51    214.38 o 
  -6   8   4     4073.68     3983.94    103.19 o 
  -4   8   4       22.78       36.99     10.09 o 
  -2   8   4      101.33       55.11      9.38 o 
   0   8   4    12058.66    13089.01    285.29 o 
   2   8   4      155.23      149.62     11.52 o 
   4   8   4       18.07        4.49     10.41 o 
   6   8   4      377.60      256.50     18.48 o 
   8   8   4     2885.60     2912.13     74.76 o 
  10   8   4        4.35       27.64     20.30 o 
  12   8   4        4.35       -3.41     15.73 o 
  14   8   4        1.75        2.73     14.90 o 
  16   8   4     2059.86     2249.39    119.03 o 
 -17   9   4       57.75       78.29     31.19 o 
 -15   9   4     1646.12     1891.35    112.74 o 
 -13   9   4      542.51      587.69     51.05 o 
 -11   9   4      685.90      646.55     49.40 o 
  -9   9   4      157.64      123.55     18.28 o 
  -7   9   4      120.31       87.95     20.09 o 
  -5   9   4      514.67      421.79     29.07 o 
  -3   9   4      288.40      379.87     20.27 o 
  -1   9   4     7051.67     6527.64    131.97 o 
   1   9   4     4520.60     3900.70     92.74 o 
   3   9   4     2445.35     2716.06     81.32 o 
   5   9   4      565.54      553.83     34.39 o 
   7   9   4      254.28      226.03     21.13 o 
   9   9   4     5067.68     4884.55    125.72 o 
  11   9   4      315.75      302.45     34.99 o 
  13   9   4        6.74       -2.30     17.77 o 
  15   9   4      139.69      107.46     41.42 o 
 -16  10   4       53.60      139.75     49.84 o 
 -14  10   4     4491.34     4374.31    173.60 o 
 -12  10   4      515.77      425.03     46.19 o 
 -10  10   4        0.67       23.30     17.89 o 
  -8  10   4     5360.31     5215.34    180.50 o 
  -6  10   4     2137.54     1803.64     63.31 o 
  -4  10   4      277.55      262.79     19.76 o 
  -2  10   4      270.77      322.88     27.37 o 
   0  10   4     5766.02     5870.63    124.07 o 
   2  10   4    19076.92    17768.91    740.49 o 
   4  10   4      419.51      419.91     22.56 o 
   6  10   4      137.64       80.99     14.55 o 
   8  10   4        8.48       -2.98     16.07 o 
  10  10   4     3808.44     3721.50    107.15 o 
  12  10   4      612.94      500.12     49.43 o 
  14  10   4      214.13      212.90     53.03 o 
 -15  11   4      808.37      774.83     65.47 o 
 -13  11   4      202.63      243.49     42.93 o 
 -11  11   4        4.53        1.86     17.01 o 
  -9  11   4      521.03      425.28     31.76 o 
  -7  11   4     6213.95     6384.29    239.76 o 
  -5  11   4     3289.19     3116.38     86.46 o 
  -3  11   4       33.70       29.16     13.74 o 
  -1  11   4      188.53      187.85     18.27 o 
   1  11   4     2109.39     2167.92     88.81 o 
   3  11   4      796.89      690.83     32.22 o 
   5  11   4      220.45      205.79     24.80 o 
   7  11   4     1991.25     2185.99     81.54 o 
   9  11   4     7253.35     7334.68    209.00 o 
  11  11   4      208.46      155.31     33.77 o 
  13  11   4      647.32      573.06     99.37 o 
  15  11   4      443.02      365.23    105.41 o 
 -14  12   4      592.16      548.56     96.16 o 
 -12  12   4      194.93      144.11     33.52 o 
 -10  12   4       65.79       53.23     24.70 o 
  -8  12   4       52.44       60.25     20.65 o 
  -6  12   4      166.00      216.81     22.50 o 
  -4  12   4       75.19       94.10     18.99 o 
  -2  12   4     1919.93     1959.44     61.93 o 
   0  12   4     4436.09     4807.41    152.79 o 
   2  12   4     1211.04     1310.19     47.10 o 
   4  12   4     1168.20     1202.82     46.86 o 
   6  12   4      413.83      408.13     32.59 o 
   8  12   4     1109.59     1272.89    138.47 o 
  10  12   4      153.97      101.87     27.16 o 
  12  12   4      862.53      768.62     83.59 o 
  14  12   4       71.53      123.05     49.60 o 
 -13  13   4      223.48      197.43     45.81 o 
 -11  13   4      189.32      169.49     34.35 o 
  -9  13   4      869.00      920.38    118.61 o 
  -7  13   4     2327.50     2721.38     90.50 o 
  -5  13   4     3166.24     2970.14     85.99 o 
  -3  13   4     6797.81     7081.54    192.15 o 
  -1  13   4      421.18      419.55     32.37 o 
   1  13   4      372.98      332.88     34.01 o 
   3  13   4      685.11      606.93     33.04 o 
   5  13   4      133.21      122.47     21.19 o 
   7  13   4        0.03       -9.70     17.91 o 
   9  13   4     1391.72     1529.24     77.87 o 
  11  13   4       67.65      121.63     39.10 o 
  13  13   4      444.02      533.71    151.73 o 
 -12  14   4       42.58       63.98     38.06 o 
 -10  14   4      743.55      722.83     56.55 o 
  -8  14   4       27.48       16.08     21.37 o 
  -6  14   4       35.51       36.00     18.07 o 
  -4  14   4      119.35       66.55     19.22 o 
  -2  14   4      654.03      697.09     42.23 o 
   0  14   4       13.25        9.78     14.13 o 
   2  14   4      840.76      906.30     48.83 o 
   4  14   4     1650.18     1819.67     77.89 o 
   6  14   4       37.92        3.87     19.24 o 
   8  14   4       53.75       96.70     28.98 o 
  10  14   4      107.18      111.25     36.41 o 
  12  14   4      255.52      228.28     57.45 o 
 -11  15   4       31.48       65.15     42.23 o 
  -9  15   4      651.07      682.05    119.32 o 
  -7  15   4       11.91       26.68     21.93 o 
  -5  15   4      643.62      701.86     43.95 o 
  -3  15   4     2129.52     2070.27     76.17 o 
  -1  15   4      844.51      797.35     68.48 o 
   1  15   4      315.84      203.16     32.98 o 
   3  15   4       13.38        5.77     18.15 o 
   5  15   4       21.01      -14.62     20.12 o 
   7  15   4      281.64      216.40     37.93 o 
   9  15   4        7.95       88.86     60.41 o 
  -8  16   4       41.00       23.53     24.81 o 
  -6  16   4       10.17       50.93     23.71 o 
  -4  16   4      295.86      217.36     35.12 o 
  -2  16   4     2018.91     2099.58     94.37 o 
   0  16   4      601.26      437.30     44.86 o 
   2  16   4      260.59      162.89     33.92 o 
   4  16   4      776.23      976.82     66.58 o 
   6  16   4     2948.66     3227.54    201.95 o 
   8  16   4        4.84       59.14     32.39 o 
  -7  17   4      234.21      302.86     54.78 o 
  -5  17   4     1738.65     1776.55     91.79 o 
  -3  17   4     1662.22     2314.00    108.05 o 
  -1  17   4       47.31       24.43     25.19 o 
   1  17   4       58.69        3.66     38.84 o 
   3  17   4      196.33      276.66     64.30 o 
   5  17   4      707.94      730.04     64.34 o 
  -2  18   4        5.87       48.66     28.57 o 
   0  18   4      321.96      378.21     77.26 o 
   2  18   4       65.61      184.65     43.19 o 
 -19   1   5      330.46      245.70     46.71 o 
 -17   1   5     1593.46     1596.59     74.68 o 
 -15   1   5       22.77       25.99     17.54 o 
 -13   1   5      408.53      429.86     28.69 o 
 -11   1   5     4087.85     3663.50     82.80 o 
  -9   1   5      225.92      289.31     10.86 o 
  -7   1   5     2694.90     2772.19     50.15 o 
  -5   1   5        5.64       15.26      4.53 o 
  -3   1   5    16868.71    20013.02    374.24 o 
  -1   1   5      407.14      263.19     10.68 o 
   1   1   5     7426.28    10656.28    172.61 o 
   3   1   5     4839.73     5728.90     80.20 o 
   5   1   5      675.39      895.69     24.33 o 
   7   1   5    10986.33    12931.92    282.60 o 
   9   1   5        0.23       17.98     12.31 o 
  11   1   5       51.91       40.90     13.80 o 
  13   1   5      188.52      189.19     20.19 o 
  15   1   5      233.76      158.26     23.84 o 
  17   1   5       17.80       43.22     22.18 o 
 -18   2   5      275.59      297.34     44.61 o 
 -16   2   5       84.16       65.89     23.70 o 
 -14   2   5      639.11      643.22     38.62 o 
 -12   2   5      104.10      129.01     12.31 o 
 -10   2   5      870.29      791.24     46.08 o 
  -8   2   5     1163.25     1021.59     22.12 o 
  -6   2   5     5849.62     7530.63    172.15 o 
  -4   2   5     2020.12     2323.91     32.52 o 
  -2   2   5    18001.96    20115.61    360.52 o 
   0   2   5     9412.18    11198.67    169.32 o 
   2   2   5        9.07        6.24      2.89 o 
   4   2   5     6216.49     6119.08    100.07 o 
   6   2   5       68.69       85.93     12.77 o 
   8   2   5     1391.17     1505.13     32.00 o 
  10   2   5     1100.89     1141.06     38.93 o 
  12   2   5      731.86      654.70     30.43 o 
  14   2   5     1048.97      981.53     45.21 o 
  16   2   5      414.13      402.02     31.85 o 
  18   2   5      176.58      190.71     44.20 o 
 -19   3   5      124.90       47.36     32.81 o 
 -17   3   5     1126.94     1033.17     70.44 o 
 -15   3   5      123.63       84.56     23.85 o 
 -13   3   5     4415.32     4490.54    119.29 o 
 -11   3   5      177.20      237.67     14.41 o 
  -9   3   5        2.88        1.84      8.69 o 
  -7   3   5      263.83      329.85     23.96 o 
  -5   3   5       37.79        8.41      7.61 o 
  -3   3   5     7364.08     8688.88    143.74 o 
  -1   3   5      997.84     1160.46     19.10 o 
   1   3   5      167.39      124.56      5.73 o 
   3   3   5     5031.03     4918.04    100.91 o 
   5   3   5      463.63      207.07     20.02 o 
   7   3   5     1510.18     2142.48     42.64 o 
   9   3   5     2100.19     2125.33     52.73 o 
  11   3   5     1638.74     1663.98     54.66 o 
  13   3   5      940.56      868.29     39.49 o 
  15   3   5        3.86        8.31     15.51 o 
  17   3   5      317.97      216.06     36.99 o 
 -18   4   5      192.19      138.36     37.45 o 
 -16   4   5        0.23      -19.34     19.34 o 
 -14   4   5      118.00      140.28     26.86 o 
 -12   4   5     1972.63     1867.71     90.30 o 
 -10   4   5     3725.31     3259.84    144.73 o 
  -8   4   5     3809.09     3334.92     89.35 o 
  -6   4   5    17734.69    19289.69    604.80 o 
  -4   4   5       36.62       48.77      8.50 o 
  -2   4   5     4978.45     7015.00    160.22 o 
   0   4   5     8141.05     9097.89    178.64 o 
   2   4   5     4320.86     5052.78     74.69 o 
   4   4   5     8475.21    10219.46    248.64 o 
   6   4   5     4600.78     4720.25     91.88 o 
   8   4   5      920.26      929.21     31.78 o 
  10   4   5        2.93       19.77     13.83 o 
  12   4   5     1398.23     1430.60     49.40 o 
  14   4   5       24.09       10.09     14.28 o 
  16   4   5       16.31       12.48     17.84 o 
  18   4   5      699.81      699.87     65.18 o 
 -19   5   5       21.49       23.27     31.32 o 
 -17   5   5      235.80      147.10     32.15 o 
 -15   5   5     3199.96     2994.35    125.49 o 
 -13   5   5     1803.55     1716.05     67.09 o 
 -11   5   5       52.84       49.80      6.94 o 
  -9   5   5     1790.26     2078.59     76.70 o 
  -7   5   5        1.43       19.73     10.47 o 
  -5   5   5      931.50      947.89     53.83 o 
  -3   5   5    12170.81    10868.75    202.88 o 
  -1   5   5    20988.49    21315.23    439.09 o 
   1   5   5     1053.34      975.98     34.43 o 
   3   5   5      353.26      336.51     12.44 o 
   5   5   5      514.42      622.27     19.17 o 
   7   5   5      194.56      150.73     15.81 o 
   9   5   5     4456.61     4582.26    120.50 o 
  11   5   5     3811.54     3643.82     96.18 o 
  13   5   5       17.57       17.96     15.56 o 
  15   5   5      620.25      506.92     44.89 o 
  17   5   5      151.97      146.14     41.03 o 
 -18   6   5        3.72       30.96     29.43 o 
 -16   6   5     1042.70     1009.61     60.92 o 
 -14   6   5     1594.97     1485.78     69.75 o 
 -12   6   5       22.75        7.83     16.14 o 
 -10   6   5     3732.46     3392.22     75.60 o 
  -8   6   5     3021.33     3002.87    136.73 o 
  -6   6   5     9311.63     9741.27    193.54 o 
  -4   6   5      855.58     1116.12     58.26 o 
  -2   6   5      525.53      748.68     50.78 o 
   0   6   5     5037.29     4617.99     76.04 o 
   2   6   5      260.65      377.55     24.80 o 
   4   6   5     2703.51     2346.57     51.49 o 
   6   6   5     2679.67     2550.86     51.01 o 
   8   6   5     5320.21     5469.02    171.11 o 
  10   6   5      385.67      358.98     40.32 o 
  12   6   5      187.71      242.45     26.53 o 
  14   6   5       71.55       43.95     18.85 o 
  16   6   5       35.25        3.47     19.48 o 
 -17   7   5      316.95      378.21     70.39 o 
 -15   7   5     1145.39     1224.20     65.91 o 
 -13   7   5      530.81      532.78     41.67 o 
 -11   7   5      935.11      920.60     57.80 o 
  -9   7   5     1770.44     1532.56     72.87 o 
  -7   7   5     7983.68     7589.37    167.64 o 
  -5   7   5        0.58        8.77      6.81 o 
  -3   7   5     9251.52     8268.40    165.03 o 
  -1   7   5    11857.22    10393.77    216.96 o 
   1   7   5    21514.37    22516.58    559.64 o 
   3   7   5      353.21      401.88     20.89 o 
   5   7   5      106.15      125.53     18.14 o 
   7   7   5      324.26      422.82     23.67 o 
   9   7   5      492.22      710.32     70.31 o 
  11   7   5        0.52       35.50     20.05 o 
  13   7   5     4191.05     4421.49    124.98 o 
  15   7   5       39.54       25.46     21.83 o 
  17   7   5      104.10      107.91     37.18 o 
 -16   8   5      280.36      274.54     39.48 o 
 -14   8   5     1222.61     1305.82     75.58 o 
 -12   8   5      698.95      639.25     46.96 o 
 -10   8   5      618.45      609.29     42.09 o 
  -8   8   5     8155.06     7932.37    256.48 o 
  -6   8   5     8817.84     8442.65    178.97 o 
  -4   8   5      129.37      165.13     15.36 o 
  -2   8   5     3105.65     2982.22     68.90 o 
   0   8   5      211.40      206.31     13.00 o 
   2   8   5     5003.66     5585.29    103.66 o 
   4   8   5     3523.53     3147.03     99.17 o 
   6   8   5     2632.35     2382.48     69.16 o 
   8   8   5      129.77      170.83     19.23 o 
  10   8   5       61.23       39.05     20.89 o 
  12   8   5       33.86       96.66     26.10 o 
  14   8   5       27.71       23.55     20.34 o 
  16   8   5        2.68       70.80     43.24 o 
 -17   9   5       18.54      122.40     38.26 o 
 -15   9   5       91.38       78.27     34.42 o 
 -13   9   5        0.05        7.36     21.61 o 
 -11   9   5       11.70       33.88     20.55 o 
  -9   9   5     1822.34     1574.43     57.49 o 
  -7   9   5      691.40      712.64     43.95 o 
  -5   9   5        4.71        6.32     10.87 o 
  -3   9   5      602.76      486.54     28.38 o 
  -1   9   5     2486.32     2421.68     63.51 o 
   1   9   5     3938.87     4618.15    126.26 o 
   3   9   5      191.15      230.75     12.57 o 
   5   9   5      237.31      321.95     19.46 o 
   7   9   5      170.85      110.19     17.90 o 
   9   9   5     1844.35     1681.57     59.04 o 
  11   9   5       96.13       88.02     26.95 o 
  13   9   5       65.87       70.40     23.60 o 
  15   9   5      245.64      211.71     56.44 o 
 -16  10   5      334.41      486.07     58.23 o 
 -14  10   5     1096.71     1329.33     86.59 o 
 -12  10   5        0.27        4.69     21.01 o 
 -10  10   5      144.50       71.96     24.63 o 
  -8  10   5      410.50      402.26     28.39 o 
  -6  10   5      207.91      207.40     22.53 o 
  -4  10   5        3.35       -0.98     10.62 o 
  -2  10   5        0.35        3.73      9.70 o 
   0  10   5       24.79       45.12     10.22 o 
   2  10   5     1012.20      923.14     57.93 o 
   4  10   5      174.35      128.89     15.23 o 
   6  10   5       39.07       21.07     16.45 o 
   8  10   5     1517.02     1590.21     70.12 o 
  10  10   5       17.40       11.13     15.02 o 
  12  10   5     1144.20      955.25     82.40 o 
  14  10   5      309.14      259.77     56.24 o 
 -15  11   5       16.89       62.22     67.08 o 
 -13  11   5      349.20      313.28     46.18 o 
 -11  11   5      130.26      125.30     29.22 o 
  -9  11   5        2.03      -18.01     18.01 o 
  -7  11   5      396.55      360.48     28.85 o 
  -5  11   5      164.09      143.56     20.15 o 
  -3  11   5        3.27       21.33     11.96 o 
  -1  11   5     1869.36     1799.69     91.54 o 
   1  11   5     1554.76     1509.41     45.06 o 
   3  11   5      401.09      384.57     22.79 o 
   5  11   5       98.64       66.83     18.54 o 
   7  11   5      256.75      316.04     30.58 o 
   9  11   5       11.62       27.51     20.46 o 
  11  11   5      535.13      383.09     50.78 o 
  13  11   5       90.42       93.04     36.40 o 
 -14  12   5      190.80      287.11     50.43 o 
 -12  12   5      149.22      157.80     33.66 o 
 -10  12   5       32.48       26.71     22.42 o 
  -8  12   5       86.31       95.29     19.68 o 
  -6  12   5       85.25      105.68     20.00 o 
  -4  12   5     7047.90     7287.89    190.00 o 
  -2  12   5      238.10      208.05     22.50 o 
   0  12   5     4278.01     4213.22    107.04 o 
   2  12   5       69.80       70.85     23.90 o 
   4  12   5       51.75       45.18     14.67 o 
   6  12   5     2247.76     2059.94     65.80 o 
   8  12   5       87.69       71.54     24.47 o 
  10  12   5       36.86       50.24     23.57 o 
  12  12   5       26.17        9.26     30.32 o 
  14  12   5       16.27      -45.33     45.33 o 
 -13  13   5       75.13       54.06     35.32 o 
 -11  13   5     2170.23     2109.57    100.33 o 
  -9  13   5       17.50       18.40     20.60 o 
  -7  13   5      433.19      332.84     29.55 o 
  -5  13   5      752.42      767.98     41.30 o 
  -3  13   5       36.70       30.88     17.46 o 
  -1  13   5     3147.30     3239.57    184.37 o 
   1  13   5      647.67      710.06     41.24 o 
   3  13   5      787.71      822.55     47.64 o 
   5  13   5        3.00        1.12     14.50 o 
   7  13   5        0.88        9.77     19.28 o 
   9  13   5      379.48      387.12     48.60 o 
  11  13   5     1205.76     1251.35     86.29 o 
 -12  14   5       77.53       57.00     34.92 o 
 -10  14   5      509.77      481.89     50.78 o 
  -8  14   5       13.71      -17.51     20.78 o 
  -6  14   5      489.91      529.97     36.87 o 
  -4  14   5     1265.12     1313.96     56.37 o 
  -2  14   5      420.30      399.31     31.85 o 
   0  14   5      615.60      601.21     69.78 o 
   2  14   5       27.36        0.97     16.87 o 
   4  14   5      681.35      641.60     46.65 o 
   6  14   5     1557.46     1763.61     82.90 o 
   8  14   5      333.92      350.13     45.70 o 
  10  14   5      374.43      411.88     59.39 o 
 -11  15   5      560.05      501.31     54.26 o 
  -9  15   5      752.03      681.56     66.08 o 
  -7  15   5       77.65       43.76     25.57 o 
  -5  15   5       91.25       22.86     20.07 o 
  -3  15   5        0.80        8.77     19.20 o 
  -1  15   5      421.91      433.63     42.05 o 
   1  15   5     1323.45     1525.13     73.83 o 
   3  15   5       43.98       17.50     19.66 o 
   5  15   5       19.53       26.31     22.43 o 
   7  15   5      488.79      331.32     66.41 o 
   9  15   5        0.91      111.05     37.87 o 
  -8  16   5      291.50      190.65     43.01 o 
  -6  16   5      503.09      423.89     52.87 o 
  -4  16   5        8.17       -2.18     19.20 o 
  -2  16   5       36.61       15.04     22.52 o 
   0  16   5        0.07       21.05     23.37 o 
   2  16   5      121.54      190.13     37.48 o 
   4  16   5       29.88      119.70     47.15 o 
   6  16   5      300.59      268.99     41.63 o 
   8  16   5        5.79       32.46     33.08 o 
  -7  17   5      445.69      478.49     78.80 o 
  -5  17   5     1284.41     1312.49    198.01 o 
  -3  17   5      401.34      290.49     48.38 o 
  -1  17   5       29.56       29.51     25.42 o 
   1  17   5        4.84       58.01     45.60 o 
   3  17   5       10.51      119.18     32.76 o 
   5  17   5        0.02       52.12     29.62 o 
  -2  18   5      176.21      189.10     42.72 o 
   0  18   5        7.27       43.45     28.29 o 
   2  18   5        2.25      -16.57     25.07 o 
 -18   0   6     4198.10     4381.54    256.27 o 
 -16   0   6        4.79       -5.38     39.62 o 
 -14   0   6     1752.31     1840.32     78.72 o 
 -12   0   6       71.40       57.14     20.64 o 
 -10   0   6     2023.86     2096.79     51.62 o 
  -8   0   6      291.26      272.22     25.49 o 
  -6   0   6    62349.07    59141.80   3263.66 o 
  -4   0   6   106764.47    97667.99   5955.25 o 
  -2   0   6     7174.50     7200.44    353.87 o 
   0   0   6      530.59      878.17     40.22 o 
   2   0   6     9166.99     8456.29    178.96 o 
   4   0   6     7616.90     5805.74    111.52 o 
   6   0   6    18136.62    19159.48    596.13 o 
   8   0   6    10259.17    10772.37    382.59 o 
  10   0   6    11891.01    12068.41    434.19 o 
  12   0   6       65.79       36.23     19.01 o 
  14   0   6     3267.41     2982.53    122.81 o 
  16   0   6      421.15      518.92     74.45 o 
  18   0   6     1274.03     1652.93    151.77 o 
 -19   1   6     1246.11     1466.25     96.33 o 
 -17   1   6       34.35        4.83     20.53 o 
 -15   1   6      362.04      346.42     32.06 o 
 -13   1   6    25721.50    24694.94    763.56 o 
 -11   1   6    16208.46    15164.36    356.23 o 
  -9   1   6     6856.14     7876.29    144.31 o 
  -7   1   6     3164.53     3355.48     88.20 o 
  -5   1   6       46.91       19.72      3.85 o 
  -3   1   6     6159.19     6783.27     96.51 o 
  -1   1   6     5721.97     7757.31    117.83 o 
   1   1   6    37897.55    42944.35   1062.69 o 
   3   1   6    12653.91    13117.99    257.19 o 
   5   1   6       11.53      -10.02     10.02 o 
   7   1   6      672.21      717.23     18.89 o 
   9   1   6     2778.16     2489.35     60.05 o 
  11   1   6     8101.78     8571.70    214.50 o 
  13   1   6       47.38       85.75     18.96 o 
  15   1   6      281.55      324.13     31.46 o 
  17   1   6     3802.19     4406.90    185.87 o 
 -18   2   6      177.87      164.75     41.38 o 
 -16   2   6      222.75      213.61     36.20 o 
 -14   2   6      190.82      204.27     26.88 o 
 -12   2   6     3500.54     3480.89     69.12 o 
 -10   2   6       12.32        8.06      6.49 o 
  -8   2   6     2542.01     2252.42     70.52 o 
  -6   2   6    33026.35    31260.13   1035.08 o 
  -2   2   6     4212.85     5165.30     70.46 o 
   0   2   6     4422.07     4987.82     59.55 o 
   2   2   6       20.91       11.12      4.58 o 
   4   2   6    15111.93    16688.69    348.01 o 
   6   2   6      491.31      567.62     25.86 o 
   8   2   6     3859.21     3843.81     72.97 o 
  10   2   6     9634.11     9746.20    241.66 o 
  12   2   6        9.55       20.39     13.28 o 
  14   2   6      202.78      252.14     26.93 o 
  16   2   6        9.84       46.75     22.51 o 
  18   2   6      785.41      797.71     91.11 o 
 -19   3   6     1733.89     1981.68    116.25 o 
 -17   3   6      257.77      234.68     40.80 o 
 -15   3   6     1136.08     1247.24     57.37 o 
 -13   3   6      711.58      702.43     41.29 o 
 -11   3   6        3.76      -12.11     12.11 o 
  -9   3   6       84.75       68.78     14.71 o 
  -7   3   6     1751.30     2201.81     60.82 o 
  -5   3   6      958.01     1308.56     41.14 o 
  -3   3   6     1239.20     1274.75     19.74 o 
  -1   3   6     5645.08     5267.53     67.12 o 
   1   3   6       61.53      116.82      6.21 o 
   3   3   6     9160.70     9944.70    157.65 o 
   5   3   6     4402.68     4513.11     72.38 o 
   7   3   6     2267.55     2266.99     66.91 o 
   9   3   6        1.45      -10.61     10.61 o 
  11   3   6     1760.13     1865.10     53.91 o 
  13   3   6       29.59       47.00     16.49 o 
  15   3   6       46.73       61.28     18.99 o 
  17   3   6     2857.06     2856.42    119.65 o 
 -18   4   6       36.77       11.81     24.85 o 
 -16   4   6       94.66       71.33     22.68 o 
 -14   4   6      159.10      160.99     27.34 o 
 -12   4   6     2705.60     2642.48     85.73 o 
 -10   4   6     3134.85     3007.80     93.07 o 
  -8   4   6    11296.85    10188.07    400.56 o 
  -6   4   6    13827.99    15917.50    583.93 o 
  -4   4   6     4718.72     4677.18    113.48 o 
  -2   4   6     5089.21     4245.30    119.58 o 
   0   4   6      271.29      364.32     18.13 o 
   2   4   6     6405.25     6773.86    105.27 o 
   4   4   6      120.36      226.27     16.95 o 
   6   4   6    10259.24     9413.95    202.35 o 
   8   4   6       82.40       87.92     15.20 o 
  10   4   6     6228.02     5996.31    144.17 o 
  12   4   6      284.41      272.83     24.66 o 
  14   4   6      564.81      576.04     34.04 o 
  16   4   6      155.05      158.77     30.98 o 
  18   4   6      270.78      235.12     53.52 o 
 -19   5   6      958.90      939.76    103.21 o 
 -17   5   6     2157.23     2533.27    161.02 o 
 -15   5   6      585.13      730.15     45.15 o 
 -13   5   6      431.62      437.62     34.43 o 
 -11   5   6      876.08      934.19     59.17 o 
  -9   5   6     1804.33     2048.50     72.15 o 
  -7   5   6     6180.87     5318.56    161.26 o 
  -5   5   6     1040.17     1258.32     54.87 o 
  -3   5   6     1553.14     1294.65     38.88 o 
  -1   5   6    53557.47    46218.57   2235.07 o 
   1   5   6     5018.24     5954.37    122.03 o 
   3   5   6     5855.97     5890.73     97.05 o 
   5   5   6     5193.96     4683.16     78.09 o 
   7   5   6     1107.78     1137.64     43.66 o 
   9   5   6       35.61       14.17     12.34 o 
  11   5   6      343.90      353.61     25.28 o 
  13   5   6     1336.28     1286.54     50.87 o 
  15   5   6       77.70       26.47     22.18 o 
  17   5   6      356.08      240.96     48.84 o 
 -18   6   6      218.79      198.72     45.52 o 
 -16   6   6      158.64       83.48     28.33 o 
 -14   6   6      102.25      100.84     24.77 o 
 -12   6   6        4.04       10.76     16.87 o 
 -10   6   6     6149.23     5892.70    343.22 o 
  -8   6   6    11157.18    10870.77    419.30 o 
  -6   6   6      271.57      315.67     18.18 o 
  -4   6   6     5872.55     5182.36    101.79 o 
  -2   6   6    13318.68    12307.70    261.50 o 
   0   6   6     1812.19     2134.06     49.99 o 
   2   6   6    13374.08    13492.72    435.83 o 
   4   6   6     1247.25     1518.14     40.52 o 
   6   6   6    14240.91    13421.35    303.57 o 
   8   6   6     3239.70     3489.07    112.81 o 
  10   6   6     1278.35     1208.63     48.31 o 
  12   6   6      578.40      535.75     33.25 o 
  14   6   6      357.60      285.21     34.75 o 
  16   6   6      612.85      509.75     49.69 o 
 -17   7   6      511.39      569.79     53.13 o 
 -15   7   6     2220.53     2486.75    129.46 o 
 -13   7   6       16.17      -15.25     24.14 o 
 -11   7   6     2403.97     2293.44     85.13 o 
  -9   7   6     2246.09     2150.56     72.50 o 
  -7   7   6     4952.19     4537.80     92.75 o 
  -5   7   6      722.12      670.34     20.21 o 
  -3   7   6        1.45       25.15     11.43 o 
  -1   7   6    64357.30    62144.43   2271.21 o 
   1   7   6    46716.55    50772.54   1697.43 o 
   3   7   6       99.69       85.42     11.80 o 
   5   7   6     3965.89     3628.96     85.54 o 
   7   7   6     1177.82     1246.07     36.92 o 
   9   7   6    15884.90    16307.49    572.69 o 
  11   7   6      102.16      114.46     19.87 o 
  13   7   6      392.02      423.46     34.18 o 
  15   7   6     1912.82     2024.86     96.21 o 
  17   7   6       26.57       49.31     42.92 o 
 -16   8   6        0.34       17.83     31.89 o 
 -14   8   6      636.57      521.93     50.74 o 
 -12   8   6      236.39      306.45     50.95 o 
 -10   8   6     3339.83     3370.19    159.90 o 
  -8   8   6     6774.86     7152.53    182.57 o 
  -6   8   6      238.97      202.24     18.77 o 
  -4   8   6    11332.47    11783.78    318.48 o 
  -2   8   6     5240.32     5026.59     96.16 o 
   0   8   6    36709.10    38848.91   1183.85 o 
   2   8   6     3726.79     3374.40     69.91 o 
   4   8   6      752.25      960.68     46.51 o 
   6   8   6     5438.76     4473.16    157.46 o 
   8   8   6     3232.82     3143.25    137.22 o 
  10   8   6     2310.34     2283.01     90.95 o 
  12   8   6     1542.85     1580.10     64.32 o 
  14   8   6      619.14      467.88     69.53 o 
  16   8   6     1043.84      966.66    114.83 o 
 -17   9   6       30.06       68.18     31.55 o 
 -15   9   6      837.61      958.14     78.76 o 
 -13   9   6      707.17      617.99     63.75 o 
 -11   9   6     2660.94     2552.56     91.65 o 
  -9   9   6      556.73      546.23     34.38 o 
  -7   9   6     8594.42     7914.45    446.49 o 
  -5   9   6      634.54      661.74     64.99 o 
  -3   9   6      118.01       93.62     14.87 o 
  -1   9   6      803.62      560.90     29.53 o 
   1   9   6       97.29      102.55      9.18 o 
   3   9   6      107.55      101.74     11.79 o 
   5   9   6     2835.04     2558.11    100.35 o 
   7   9   6     1304.38     1391.07     44.24 o 
   9   9   6     3408.48     3275.48     91.96 o 
  11   9   6     2259.25     2282.88     94.82 o 
  13   9   6      127.31      129.80     40.78 o 
  15   9   6     3177.18     3739.68    213.38 o 
 -16  10   6       16.38       90.07     38.36 o 
 -14  10   6       38.55       19.93     26.21 o 
 -12  10   6        5.48       49.44     27.69 o 
 -10  10   6        2.70       29.60     19.30 o 
  -8  10   6       65.30       45.81     16.02 o 
  -6  10   6      214.36      247.15     22.35 o 
  -4  10   6     6468.67     6847.03    354.29 o 
  -2  10   6       78.18       74.25     13.97 o 
   0  10   6       69.71       50.58      9.70 o 
   2  10   6      755.71      703.61     20.67 o 
   4  10   6     5378.29     5176.49    109.51 o 
   6  10   6     1033.90     1015.05     46.14 o 
   8  10   6     4541.40     4413.86    118.20 o 
  10  10   6        0.33       35.57     25.21 o 
  12  10   6       31.38       30.01     41.29 o 
  14  10   6      128.25      136.50     66.53 o 
 -15  11   6        2.45       36.24     30.04 o 
 -13  11   6        0.03       25.14     25.38 o 
 -11  11   6      680.87      944.04     68.86 o 
  -9  11   6      363.24      378.08     38.36 o 
  -7  11   6     5506.85     5971.04    163.47 o 
  -5  11   6     3416.22     3484.55     91.95 o 
  -3  11   6     4457.87     4418.24    198.63 o 
  -1  11   6     2148.83     2152.38     59.85 o 
   1  11   6      357.73      452.44     23.54 o 
   3  11   6       48.20       66.34     13.92 o 
   5  11   6     1883.52     2000.35     61.50 o 
   7  11   6      873.96      957.50     51.31 o 
   9  11   6      117.78      104.61     25.30 o 
  11  11   6      357.97      390.52     58.20 o 
  13  11   6       23.07       69.74     45.01 o 
 -14  12   6     1036.66     1035.15     79.52 o 
 -12  12   6     1738.18     1779.89     91.11 o 
 -10  12   6     1248.56     1324.60     68.96 o 
  -8  12   6      169.38      127.80     23.86 o 
  -6  12   6      186.60      204.26     25.02 o 
  -4  12   6       39.80       16.50     21.89 o 
  -2  12   6     5191.36     5554.69    142.69 o 
   0  12   6     1053.28     1123.55     42.61 o 
   2  12   6     2969.86     3079.56    105.38 o 
   4  12   6     2839.21     2774.99     75.23 o 
   6  12   6      116.17      119.12     24.58 o 
   8  12   6       19.57       28.11     20.89 o 
  10  12   6        0.04       32.23     29.46 o 
  12  12   6       21.76       30.00     35.07 o 
 -13  13   6       20.47       25.94     25.78 o 
 -11  13   6      179.90      128.28     32.68 o 
  -9  13   6       20.98       45.71     22.70 o 
  -7  13   6      227.55      277.03     28.79 o 
  -5  13   6      240.42      233.97     25.37 o 
  -3  13   6     4608.55     4862.53    194.40 o 
  -1  13   6       20.43       18.21     14.14 o 
   1  13   6      365.43      308.81     24.38 o 
   3  13   6       54.89       82.07     24.23 o 
   5  13   6      170.03      149.32     27.74 o 
   7  13   6      245.49      297.18     43.59 o 
   9  13   6      140.58      103.42     33.42 o 
  11  13   6      513.43      571.79     62.15 o 
 -12  14   6        8.78      -22.25     32.44 o 
 -10  14   6     1153.18     1313.13     75.43 o 
  -8  14   6      218.23      116.06     28.63 o 
  -6  14   6       10.40       21.79     18.24 o 
  -4  14   6      109.61       44.10     19.21 o 
  -2  14   6        5.78        5.70     17.67 o 
   0  14   6       23.47       41.81     19.54 o 
   2  14   6      211.58      195.35     30.15 o 
   4  14   6     4327.72     4639.42    156.36 o 
   6  14   6        0.07        3.40     16.88 o 
   8  14   6       37.15      106.34     47.47 o 
  10  14   6      406.83      461.42     85.66 o 
 -11  15   6        1.56       -3.54     22.96 o 
  -9  15   6       23.16       37.85     28.81 o 
  -7  15   6      211.46      288.07     50.61 o 
  -5  15   6        1.82       24.99     23.92 o 
  -3  15   6      445.22      381.14     36.73 o 
  -1  15   6       50.28       31.73     21.42 o 
   1  15   6      340.97      281.51     36.62 o 
   3  15   6        2.96       18.68     21.69 o 
   5  15   6      777.32      716.27     73.41 o 
   7  15   6      334.68      339.52     49.77 o 
   9  15   6        0.51       27.41     30.59 o 
  -8  16   6      180.02      277.99     66.28 o 
  -6  16   6      206.21      225.31     43.68 o 
  -4  16   6      280.76      144.64     35.97 o 
  -2  16   6      278.82      235.47     38.00 o 
   0  16   6      335.92      397.30     74.80 o 
   2  16   6        2.85       30.77     24.80 o 
   4  16   6      466.18      566.55     50.74 o 
   6  16   6        9.79       60.07     31.16 o 
   8  16   6       72.36       68.70     37.72 o 
  -7  17   6     1176.87     1636.66    108.09 o 
  -5  17   6      580.31      608.51     66.25 o 
  -3  17   6        6.86       44.05     34.39 o 
  -1  17   6       97.32      158.43     50.51 o 
   1  17   6        0.07       41.66     27.34 o 
   3  17   6       10.22       39.06     35.75 o 
   5  17   6        0.37       48.60     52.47 o 
  -2  18   6      291.96      317.48     46.15 o 
   0  18   6       94.71      186.29     42.32 o 
 -19   1   7      316.88      262.24     49.30 o 
 -17   1   7       10.21       -0.27     18.77 o 
 -15   1   7        0.13       34.94     20.79 o 
 -13   1   7    11569.26    11115.62    374.17 o 
 -11   1   7      488.24      513.27     22.01 o 
  -9   1   7        0.80       12.99      4.37 o 
  -7   1   7      866.56      613.81     25.34 o 
  -5   1   7     1925.35     2269.41     74.19 o 
  -3   1   7     1118.13     1139.72     24.83 o 
  -1   1   7     1723.26     1784.90     21.98 o 
   1   1   7       34.52       30.77      3.67 o 
   3   1   7     5135.53     5899.94     94.98 o 
   5   1   7     4006.28     4681.54     75.52 o 
   7   1   7     2178.61     2192.66     74.13 o 
   9   1   7        0.59        7.12      9.83 o 
  11   1   7       12.91       -5.82     11.24 o 
  13   1   7      271.74      264.33     24.73 o 
  15   1   7       78.79       69.05     20.58 o 
  17   1   7        3.72       11.46     24.68 o 
 -18   2   7      252.98      317.88     47.36 o 
 -16   2   7       59.53       84.37     24.89 o 
 -14   2   7     4046.29     3459.57    134.28 o 
 -12   2   7       55.82       57.27     17.07 o 
 -10   2   7     2362.78     2645.70     65.47 o 
  -8   2   7      906.46     1137.46     35.98 o 
  -6   2   7     1529.09     1529.45     42.06 o 
  -4   2   7     3036.70     3873.95     71.66 o 
  -2   2   7       69.63       55.44      4.57 o 
   0   2   7      851.06      895.83     12.14 o 
   2   2   7    17853.72    17418.09    352.55 o 
   4   2   7      712.70      648.02     34.67 o 
   6   2   7     9602.44    10923.77    236.84 o 
   8   2   7      138.57      112.47     10.82 o 
  10   2   7      113.62       78.09     15.65 o 
  12   2   7      925.96      977.96     40.20 o 
  14   2   7     2018.18     1998.45     70.09 o 
  16   2   7        0.06       -5.10     17.52 o 
  18   2   7      169.03      159.82     43.71 o 
 -19   3   7      165.39       52.10     34.18 o 
 -17   3   7        0.40      -11.60     23.32 o 
 -15   3   7      395.85      265.04     34.02 o 
 -13   3   7      693.72      831.29     43.84 o 
 -11   3   7      877.41     1026.52     41.72 o 
  -9   3   7     2064.64     1903.79     61.18 o 
  -7   3   7    16107.03    15346.80    449.83 o 
  -5   3   7      330.91      104.58     10.04 o 
  -3   3   7      551.37      719.69     12.91 o 
  -1   3   7    24310.90    23715.42    520.98 o 
   1   3   7      371.93      214.63      6.05 o 
   3   3   7      408.25      354.10     28.42 o 
   5   3   7     2136.80     2183.98     58.67 o 
   7   3   7     6091.04     5536.89    129.73 o 
   9   3   7      505.08      459.38     19.60 o 
  11   3   7      707.79      754.39     33.06 o 
  13   3   7      571.37      647.29     35.97 o 
  15   3   7      848.27      958.14     54.10 o 
  17   3   7      626.83      657.86     72.81 o 
 -18   4   7      109.28      145.35     39.16 o 
 -16   4   7     1064.55     1175.72     68.62 o 
 -14   4   7     6935.24     7124.90    215.27 o 
 -12   4   7      477.83      364.10     36.02 o 
 -10   4   7       30.28        0.89     11.82 o 
  -8   4   7     9461.38     9457.14    270.46 o 
  -6   4   7    11438.47    11595.45    426.55 o 
  -4   4   7      874.41     1398.29     37.97 o 
  -2   4   7    10980.03    14178.93    257.81 o 
   0   4   7     4964.84     3208.52     57.30 o 
   2   4   7    17902.16    16738.88    333.58 o 
   4   4   7     2431.09     2220.44     44.29 o 
   6   4   7    13128.40    13442.06    285.31 o 
   8   4   7      694.07      712.26     24.77 o 
  10   4   7       27.67       28.18     12.61 o 
  12   4   7     1518.92     1727.92     55.65 o 
  14   4   7      669.81      768.62     47.51 o 
  16   4   7       27.42       28.93     24.26 o 
 -19   5   7       88.93       67.35     35.72 o 
 -17   5   7      750.30      730.69     65.24 o 
 -15   5   7      306.03      238.18     31.99 o 
 -13   5   7       74.39      126.07     22.48 o 
 -11   5   7      334.19      401.64     34.88 o 
  -9   5   7     6333.22     7170.12    218.39 o 
  -7   5   7      814.53      834.89     34.41 o 
  -5   5   7     8236.47     8367.46    168.03 o 
  -3   5   7     2025.04     1604.74     55.93 o 
  -1   5   7    33954.46    30101.98    720.61 o 
   1   5   7     2985.76     3006.85     64.71 o 
   3   5   7     7495.13     8975.46    170.20 o 
   5   5   7     1215.50     1300.96     30.00 o 
   7   5   7     1346.97     1258.78     35.76 o 
   9   5   7     3062.93     2667.55    128.91 o 
  11   5   7     2250.81     2248.50     67.27 o 
  13   5   7     1054.17     1019.79     46.70 o 
  15   5   7      947.97      873.34     55.36 o 
  17   5   7       12.99       -4.98     19.18 o 
 -18   6   7       77.91       83.66     35.37 o 
 -16   6   7     1376.18     1585.44     78.99 o 
 -14   6   7     1521.15     1693.18     72.13 o 
 -12   6   7      466.96      493.68     40.22 o 
 -10   6   7     6565.56     6469.09    208.10 o 
  -8   6   7     2747.53     2405.51     57.97 o 
  -6   6   7        0.22        8.06      5.79 o 
  -4   6   7     3389.49     4010.08     92.27 o 
  -2   6   7     6261.11     5321.50    290.29 o 
   0   6   7     2411.56     3266.60    130.25 o 
   2   6   7       10.80       17.39      8.53 o 
   4   6   7     6303.19     6214.79    128.78 o 
   6   6   7     4529.31     4042.09     73.13 o 
   8   6   7     2109.44     2347.09     76.81 o 
  10   6   7     2622.58     2497.47     75.63 o 
  12   6   7      200.96      232.83     23.52 o 
  14   6   7       18.28       29.83     23.66 o 
  16   6   7       57.82       34.34     27.60 o 
 -17   7   7       50.03      100.96     36.43 o 
 -15   7   7     3530.70     3602.94    145.60 o 
 -13   7   7      245.95      295.80     39.22 o 
 -11   7   7      255.36      264.51     32.40 o 
  -9   7   7       25.60       21.27      6.90 o 
  -7   7   7       34.13       28.94     10.21 o 
  -5   7   7        0.03       -7.21      7.21 o 
  -3   7   7     5734.01     5457.14    103.27 o 
  -1   7   7     3951.79     3752.10     78.46 o 
   1   7   7        0.52      -10.68     10.68 o 
   3   7   7     2378.97     2113.56     70.68 o 
   5   7   7      365.27      394.91     14.38 o 
   7   7   7     7024.36     6670.32    237.57 o 
   9   7   7     7551.18     7695.19    251.34 o 
  11   7   7        0.71       14.79     17.39 o 
  13   7   7     1146.43     1204.90     63.34 o 
  15   7   7        4.34       15.65     24.80 o 
 -16   8   7      109.11      108.65     37.60 o 
 -14   8   7       63.44       85.98     30.73 o 
 -12   8   7        0.80        6.23     18.43 o 
 -10   8   7     2269.55     2354.98     78.93 o 
  -8   8   7     1443.33     1324.47     35.78 o 
  -6   8   7      141.63       66.82     11.18 o 
  -4   8   7        2.98       19.24     10.82 o 
  -2   8   7     3093.43     2778.28     54.10 o 
   0   8   7    11594.81    11288.64    249.28 o 
   2   8   7      680.18      874.12     29.37 o 
   4   8   7     4224.43     3790.60    118.93 o 
   6   8   7     5203.42     5302.01    133.23 o 
   8   8   7     1159.68     1208.96     43.90 o 
  10   8   7     2300.52     2260.95    129.59 o 
  12   8   7        0.28       24.55     22.21 o 
  14   8   7      288.10      309.10     68.60 o 
  16   8   7      305.23      354.83    100.81 o 
 -17   9   7      133.03      221.77     41.39 o 
 -15   9   7      342.14      331.30     46.99 o 
 -13   9   7       20.14       11.18     21.56 o 
 -11   9   7     1402.22     1709.36     71.94 o 
  -9   9   7       11.40       -3.51     13.78 o 
  -7   9   7       20.75       17.14     11.49 o 
  -5   9   7       53.10       72.49     14.99 o 
  -3   9   7     1808.27     1580.61     63.39 o 
  -1   9   7     3293.85     3081.13     68.26 o 
   1   9   7     3658.43     3838.83     85.67 o 
   3   9   7     6897.02     6798.00    160.99 o 
   5   9   7     1505.07     1377.84     40.56 o 
   7   9   7       13.60       -1.25     11.28 o 
   9   9   7       91.28       94.24     22.42 o 
  11   9   7     3561.02     3949.35    187.60 o 
  13   9   7       77.70       20.46     50.81 o 
  15   9   7      272.93      237.16     49.36 o 
 -16  10   7      564.78      524.37     61.01 o 
 -14  10   7       16.34      101.11     59.67 o 
 -12  10   7        0.52       -8.79     20.47 o 
 -10  10   7       12.65       48.10     21.80 o 
  -8  10   7     1355.48     1337.82     54.30 o 
  -6  10   7      112.52      154.19     19.92 o 
  -4  10   7     6868.08     6853.58    321.49 o 
  -2  10   7        2.42       19.01      8.72 o 
   0  10   7      535.11      522.74     17.09 o 
   2  10   7       72.94       70.04     10.11 o 
   4  10   7      281.76      242.87     16.75 o 
   6  10   7      456.45      418.68     28.93 o 
   8  10   7      669.34      635.53     65.26 o 
  10  10   7      762.32      756.27     57.15 o 
  12  10   7       43.60       22.26     31.13 o 
  14  10   7      160.87      126.22     37.97 o 
 -15  11   7       99.69      138.57     42.40 o 
 -13  11   7      264.19      181.78     37.75 o 
 -11  11   7     1175.21     1393.32     69.38 o 
  -9  11   7       46.60        9.49     18.03 o 
  -7  11   7       34.99       49.31     16.75 o 
  -5  11   7     1303.46     1443.32     65.60 o 
  -3  11   7     4366.46     3952.25    117.55 o 
  -1  11   7       73.32       76.85     15.72 o 
   1  11   7      467.41      346.80     22.17 o 
   3  11   7     1394.75     1233.65     39.47 o 
   5  11   7     2377.23     2337.49     65.02 o 
   7  11   7     1288.08     1327.08     75.49 o 
   9  11   7      581.86      528.20     55.71 o 
  11  11   7       77.98       76.65     42.51 o 
  13  11   7       39.45       69.81     41.91 o 
 -14  12   7      563.30      387.83     54.71 o 
 -12  12   7      515.90      452.24     48.07 o 
 -10  12   7      937.66      897.67     93.72 o 
  -8  12   7       36.27       12.53     17.97 o 
  -6  12   7       61.58       60.63     18.30 o 
  -4  12   7       38.39       54.49     16.05 o 
  -2  12   7      689.72      678.99     51.41 o 
   0  12   7      340.80      345.91     23.14 o 
   2  12   7       69.33       32.78     20.01 o 
   4  12   7      746.49      691.51     47.58 o 
   6  12   7       15.97       24.09     19.07 o 
   8  12   7     2472.17     2776.67    105.45 o 
  10  12   7      298.37      289.78     44.52 o 
  12  12   7       37.91       49.36     38.32 o 
 -13  13   7      420.38      365.32     52.33 o 
 -11  13   7      931.01      950.74    184.36 o 
  -9  13   7        1.94        0.38     17.93 o 
  -7  13   7      733.69      727.33     53.29 o 
  -5  13   7       91.54       99.00     21.72 o 
  -3  13   7     3176.51     3106.25    135.54 o 
  -1  13   7     1412.32     1545.46     67.04 o 
   1  13   7      250.03      336.09     32.97 o 
   3  13   7     1223.28     1413.38     63.58 o 
   5  13   7      128.91      103.59     27.71 o 
   7  13   7        4.66       -3.85     16.65 o 
   9  13   7      679.26      691.73     86.12 o 
  11  13   7      101.18       53.11     34.14 o 
 -12  14   7        6.68       -1.07     24.70 o 
 -10  14   7      225.30       97.02     31.26 o 
  -8  14   7      236.18      189.44     34.42 o 
  -6  14   7      435.97      396.75     34.30 o 
  -4  14   7      700.59      817.54     53.22 o 
  -2  14   7       89.84      135.84     49.17 o 
   0  14   7       80.41       45.05     21.82 o 
   2  14   7      780.58      777.40     61.32 o 
   4  14   7     1639.31     1531.97     75.93 o 
   6  14   7      597.08      602.71     47.61 o 
   8  14   7       70.06      119.18     37.01 o 
  10  14   7      458.35      529.23     61.35 o 
 -11  15   7       15.42       36.19     44.11 o 
  -9  15   7       42.62       55.09     32.28 o 
  -7  15   7      104.95       90.60     34.70 o 
  -5  15   7       23.04        7.19     19.33 o 
  -3  15   7      268.75      228.67     34.71 o 
  -1  15   7      312.54      241.83     33.35 o 
   1  15   7      212.15      182.20     33.07 o 
   3  15   7       62.94       90.42     27.83 o 
   5  15   7      300.44      244.86     37.32 o 
   7  15   7      133.50      209.41     49.51 o 
   9  15   7      102.73      235.32     64.78 o 
  -8  16   7        1.37        9.91     29.12 o 
  -6  16   7      247.79      197.51     40.05 o 
  -4  16   7       66.69       61.53     27.90 o 
  -2  16   7      118.70       84.38     29.79 o 
   0  16   7        0.20       55.31     30.72 o 
   2  16   7      357.75      315.17     43.55 o 
   4  16   7       78.32      102.45     38.66 o 
   6  16   7      236.29      293.30     78.17 o 
  -5  17   7      332.67      412.51     66.74 o 
  -3  17   7        1.12       46.19     28.34 o 
  -1  17   7       15.18        6.37     21.86 o 
   1  17   7       32.72       97.77     35.33 o 
   3  17   7      170.96      187.57     48.20 o 
   5  17   7       16.94      122.77     77.95 o 
 -18   0   8      272.41      181.08     57.42 o 
 -16   0   8      888.89      705.56    112.66 o 
 -14   0   8      182.57      154.63     42.49 o 
 -12   0   8    23844.55    22841.76    947.56 o 
 -10   0   8       29.32       81.85     24.60 o 
  -8   0   8     8549.82     9255.70    272.20 o 
  -6   0   8      612.74     1134.41     64.33 o 
  -4   0   8     2421.31     3150.56    165.96 o 
  -2   0   8     1614.27     1316.26     39.91 o 
   0   0   8     2613.46     3199.26     64.42 o 
   2   0   8    53820.04    46026.79   3132.70 o 
   4   0   8     9294.06     9983.65    240.44 o 
   6   0   8    10514.84    10431.55    267.90 o 
   8   0   8    10573.63    11227.25    314.68 o 
  10   0   8    10918.38    11746.53    425.91 o 
  12   0   8      396.76      411.21     68.68 o 
  14   0   8        6.32       11.43     30.27 o 
  16   0   8      410.67      468.06     69.58 o 
 -19   1   8      188.67      138.12     41.85 o 
 -17   1   8       40.09       82.87     30.90 o 
 -15   1   8       99.87       96.92     27.54 o 
 -13   1   8      294.17      339.18     28.01 o 
 -11   1   8      103.26       83.52     12.83 o 
  -9   1   8     6066.97     5325.19     94.87 o 
  -7   1   8      692.92      695.85     18.85 o 
  -5   1   8    11259.16    11587.18    572.33 o 
  -3   1   8     4467.84     3915.39     84.06 o 
  -1   1   8     7284.01     6689.50     90.97 o 
   1   1   8    12453.34    11873.19    192.74 o 
   3   1   8     5908.68     5743.97    182.25 o 
   5   1   8      885.21     1151.11     23.88 o 
   7   1   8       39.04       40.09      8.22 o 
   9   1   8     7732.64     7601.83    176.26 o 
  11   1   8     3441.59     3594.54    105.09 o 
  13   1   8      740.04      795.94     40.26 o 
  15   1   8     2651.95     2783.60    124.36 o 
  17   1   8     2041.49     2404.84    125.07 o 
 -18   2   8       68.88       49.15     30.74 o 
 -16   2   8     1689.54     1523.07     82.54 o 
 -14   2   8     1338.97     1270.80     60.02 o 
 -12   2   8     1764.47     1583.62     55.93 o 
 -10   2   8     3180.91     2891.06     77.48 o 
  -8   2   8    12348.75    13279.83    408.82 o 
  -6   2   8    14273.37    13430.95    299.75 o 
  -4   2   8     7084.28     6632.41    110.48 o 
  -2   2   8       94.07       23.95      4.77 o 
   0   2   8      151.04      225.21      7.78 o 
   2   2   8       71.27       22.94     10.95 o 
   4   2   8      767.41      915.21     26.16 o 
   6   2   8     1327.06     1224.29     37.75 o 
   8   2   8     4036.56     3875.32     75.00 o 
  10   2   8    11586.35    11636.67    298.12 o 
  12   2   8      435.38      475.96     29.48 o 
  14   2   8      364.29      368.12     36.19 o 
  16   2   8      202.31      158.95     36.90 o 
 -19   3   8      131.53      108.08     38.98 o 
 -17   3   8      994.95     1164.76     75.97 o 
 -15   3   8        1.60        3.87     15.72 o 
 -13   3   8      655.14      774.50     43.00 o 
 -11   3   8       53.04       62.32     17.63 o 
  -9   3   8     4109.68     3827.85    105.02 o 
  -7   3   8     5651.13     5663.95    165.83 o 
  -5   3   8     2668.01     2319.63     40.73 o 
  -3   3   8    18435.89    19143.99    411.95 o 
  -1   3   8     4814.09     4501.10     60.59 o 
   1   3   8     1920.58     1692.13     28.86 o 
   3   3   8     3294.93     3369.42     65.89 o 
   5   3   8      256.55      324.59     18.25 o 
   7   3   8      831.32      842.13     31.45 o 
   9   3   8      598.43      472.44     18.84 o 
  11   3   8      342.75      325.22     23.48 o 
  13   3   8       21.64       51.55     21.56 o 
  15   3   8      326.26      264.93     35.39 o 
  17   3   8     1339.01     1357.52     94.25 o 
 -18   4   8       13.06       44.44     30.90 o 
 -16   4   8      952.32      999.73     87.64 o 
 -14   4   8      663.34      627.92     43.82 o 
 -12   4   8      166.85      152.99     20.80 o 
 -10   4   8    10296.96    10499.56    315.47 o 
  -8   4   8      116.50      152.55     19.00 o 
  -6   4   8     3158.32     2692.38    109.63 o 
  -4   4   8     1452.79     1444.85     49.33 o 
  -2   4   8     1322.63     1368.18     58.54 o 
   0   4   8    29233.96    32214.31    977.78 o 
   2   4   8     1955.12     1647.64     33.48 o 
   4   4   8     1065.32     1319.78     37.92 o 
   6   4   8     4123.48     4034.06     68.26 o 
   8   4   8     1944.08     1995.98     44.63 o 
  10   4   8     4395.04     4402.79    108.67 o 
  12   4   8      322.39      348.69     25.50 o 
  14   4   8       66.44       47.80     22.69 o 
  16   4   8       15.13       24.98     25.65 o 
 -17   5   8      509.96      562.41     59.06 o 
 -15   5   8       73.22       63.93     24.31 o 
 -13   5   8      402.97      524.75     43.95 o 
 -11   5   8     2498.01     2634.03     93.39 o 
  -9   5   8     2402.98     2157.68     74.93 o 
  -7   5   8     2694.42     2760.51     73.31 o 
  -5   5   8      763.01     1143.78     24.08 o 
  -3   5   8        4.16       24.65     12.01 o 
  -1   5   8    23815.06    23551.85    602.25 o 
   1   5   8     5152.06     4575.73    124.40 o 
   3   5   8     1166.20     1076.21     16.96 o 
   5   5   8     2439.20     2005.60     37.97 o 
   7   5   8     3753.12     3760.46     75.17 o 
   9   5   8     1620.80     1577.66     50.87 o 
  11   5   8      572.61      625.51     30.60 o 
  13   5   8      374.52      329.91     36.86 o 
  15   5   8      118.01      107.44     29.50 o 
  17   5   8      176.22      136.20     43.44 o 
 -18   6   8      165.79      176.17     62.44 o 
 -16   6   8     2185.98     2330.24    104.56 o 
 -14   6   8       60.78       30.39     19.78 o 
 -12   6   8      878.75      972.27     83.72 o 
 -10   6   8      177.78      177.51     26.95 o 
  -8   6   8     8914.27     9127.55    246.28 o 
  -6   6   8     4154.05     4422.56     95.15 o 
  -4   6   8      548.66      425.23     13.12 o 
  -2   6   8     1871.12     1800.78     77.03 o 
   0   6   8      277.73      246.64     22.64 o 
   2   6   8     3809.69     3608.61     73.85 o 
   4   6   8       33.05       17.90      5.23 o 
   6   6   8     3870.84     3555.36     63.81 o 
   8   6   8     3448.43     3342.34    103.50 o 
  10   6   8     1076.25      955.29     40.37 o 
  12   6   8      369.26      312.95     34.10 o 
  14   6   8      632.16      613.07     46.12 o 
  16   6   8     1457.33     1649.20    100.85 o 
 -17   7   8      648.90      814.25    119.86 o 
 -15   7   8        7.92      -10.43     19.92 o 
 -13   7   8        2.12      -12.32     17.81 o 
 -11   7   8     3928.31     3811.69    237.90 o 
  -9   7   8     1502.08     1481.42     62.05 o 
  -7   7   8     5387.07     5104.53    100.53 o 
  -5   7   8     4389.76     4789.33    126.26 o 
  -3   7   8      515.97      631.59     21.67 o 
  -1   7   8     1198.80      965.26     25.44 o 
   1   7   8     3818.96     4514.06    201.28 o 
   3   7   8      319.01      238.06     16.29 o 
   5   7   8     1072.44     1008.81     24.53 o 
   7   7   8      978.23      923.53     49.84 o 
   9   7   8     2250.99     2291.43     92.74 o 
  11   7   8       12.85       22.27     19.79 o 
  13   7   8     1051.45     1126.50     60.70 o 
  15   7   8       10.34        6.48     23.59 o 
 -16   8   8       37.14      101.00     30.05 o 
 -14   8   8      322.93      289.35     42.51 o 
 -12   8   8     2985.23     3108.16    120.61 o 
 -10   8   8      756.62      923.89     58.50 o 
  -8   8   8      496.83      459.83     30.99 o 
  -6   8   8      942.72      736.22     28.83 o 
  -4   8   8     1446.22     1381.63     45.51 o 
  -2   8   8     1689.38     1803.73     50.16 o 
   0   8   8      116.81       31.05     13.40 o 
   2   8   8     3347.73     3319.69     88.62 o 
   4   8   8      173.48      181.10      8.49 o 
   6   8   8     1794.99     1715.94     62.24 o 
   8   8   8      652.63      650.52     52.13 o 
  10   8   8     1776.11     1851.38     81.86 o 
  12   8   8     2718.54     2845.22    136.32 o 
  14   8   8        3.74       31.70     26.80 o 
 -17   9   8      171.47      147.67     38.70 o 
 -15   9   8        0.29      127.88     61.21 o 
 -13   9   8      415.94      378.00     46.21 o 
 -11   9   8     4189.22     4079.61    141.32 o 
  -9   9   8      613.13      603.61     38.22 o 
  -7   9   8      118.79       86.92     15.77 o 
  -5   9   8    15365.78    15978.69    577.11 o 
  -3   9   8     2948.16     3168.73     66.36 o 
  -1   9   8     7656.90     7323.10    216.80 o 
   1   9   8        8.19       10.74     11.51 o 
   3   9   8      144.03       46.41     11.78 o 
   5   9   8     9809.93     9983.77    246.92 o 
   7   9   8       82.68       59.89     13.84 o 
   9   9   8     1393.00     1297.52     70.78 o 
  11   9   8       48.34       32.25     32.43 o 
  13   9   8      231.15      234.59     49.00 o 
  15   9   8      274.65      209.29     60.09 o 
 -16  10   8       56.82       73.79     36.94 o 
 -14  10   8      172.51      160.49     55.50 o 
 -12  10   8     2322.88     2646.34    119.84 o 
 -10  10   8       57.00       49.70     22.80 o 
  -8  10   8      922.17     1102.83     52.89 o 
  -6  10   8      292.66      314.90     24.10 o 
  -4  10   8    11595.00    11120.14    289.37 o 
  -2  10   8     2218.99     1870.07     76.00 o 
   0  10   8     1954.77     1748.21     51.61 o 
   2  10   8     2916.32     2855.65     96.11 o 
   4  10   8      340.95      281.47     15.79 o 
   6  10   8     3827.26     3948.37    134.50 o 
   8  10   8      104.79       71.80     20.87 o 
  10  10   8      775.48      806.56     71.67 o 
  12  10   8     1655.00     1918.29    121.41 o 
  14  10   8       12.13      -14.25     29.93 o 
 -15  11   8      190.18      260.83     67.15 o 
 -13  11   8        1.59       -1.27     20.69 o 
 -11  11   8     2002.51     2248.44    127.52 o 
  -9  11   8      802.56      796.00     50.82 o 
  -7  11   8      394.66      454.01     27.57 o 
  -5  11   8      868.56      961.89     47.15 o 
  -3  11   8     2068.65     1989.63     74.92 o 
  -1  11   8     7627.00     7075.73    236.20 o 
   1  11   8     2903.28     2942.89     76.31 o 
   3  11   8     4861.32     5212.18    158.44 o 
   5  11   8     5814.54     5901.21    173.72 o 
   7  11   8      228.00      202.03     33.19 o 
   9  11   8      491.78      468.55     54.28 o 
  11  11   8      432.07      376.57     60.38 o 
  13  11   8      565.18      529.80     76.82 o 
 -14  12   8        0.23       20.73     28.34 o 
 -12  12   8       89.13       93.67     31.25 o 
 -10  12   8        8.22       11.98     19.98 o 
  -8  12   8      281.38      235.25     31.43 o 
  -6  12   8     1217.76     1192.09     53.39 o 
  -4  12   8      264.54      282.06     25.42 o 
  -2  12   8     3179.20     3078.78    136.67 o 
   0  12   8     1410.68     1680.67     66.16 o 
   2  12   8      174.38      135.90     23.04 o 
   4  12   8       10.33       15.00     23.20 o 
   6  12   8     1245.58     1193.04     75.37 o 
   8  12   8      565.91      530.41     60.52 o 
  10  12   8      461.58      573.43     96.40 o 
  12  12   8     1657.18     1773.36    129.60 o 
 -13  13   8      155.26       31.34     31.89 o 
 -11  13   8     1080.03     1384.20    100.11 o 
  -9  13   8      140.45      123.68     30.70 o 
  -7  13   8     1023.66     1095.69    164.45 o 
  -5  13   8       11.79       38.05     17.53 o 
  -3  13   8     1021.71     1192.83     58.55 o 
  -1  13   8      373.32      350.28     33.23 o 
   1  13   8     2249.98     1987.13     81.01 o 
   3  13   8        5.44        8.30     17.41 o 
   5  13   8     2999.35     3032.81    106.35 o 
   7  13   8      976.05     1088.09     71.80 o 
   9  13   8       77.99      120.94     39.17 o 
  11  13   8      283.62      247.18     48.55 o 
 -12  14   8      359.02      291.21     41.68 o 
 -10  14   8        0.84      -18.55     32.32 o 
  -8  14   8      718.16      745.08    148.90 o 
  -6  14   8      228.01      162.48     36.61 o 
  -4  14   8     2770.83     3292.20    120.00 o 
  -2  14   8      131.96      156.04     42.48 o 
   0  14   8      242.23      370.07     38.86 o 
   2  14   8      736.17      586.58     48.68 o 
   4  14   8       65.12       44.78     23.88 o 
   6  14   8       31.33       44.03     29.04 o 
   8  14   8      284.38      233.63     48.55 o 
  10  14   8        0.47       59.26     34.24 o 
  -9  15   8      398.02      359.49     53.94 o 
  -7  15   8      996.79     1187.55    136.12 o 
  -5  15   8     1118.90     1263.99     84.15 o 
  -3  15   8      605.70      534.68     44.21 o 
  -1  15   8        0.38       33.64     22.68 o 
   1  15   8      657.42      633.48     49.81 o 
   3  15   8        0.07       13.27     25.68 o 
   5  15   8      188.06      207.12     52.70 o 
   7  15   8       88.07      207.57     46.43 o 
   9  15   8       34.64      241.90     48.20 o 
  -8  16   8       17.05       36.06     32.17 o 
  -6  16   8     1369.35     1453.83    108.28 o 
  -4  16   8        0.85       45.10     26.42 o 
  -2  16   8       91.55      115.05     32.72 o 
   0  16   8      572.11      609.97     64.03 o 
   2  16   8      425.06      422.32     51.59 o 
   4  16   8       67.53      267.04    107.77 o 
   6  16   8        0.10      148.29     58.03 o 
  -5  17   8      279.57      253.98     54.72 o 
  -3  17   8       11.24       29.61     26.70 o 
  -1  17   8       42.83       55.08     27.77 o 
   1  17   8      607.58      536.05     73.72 o 
   3  17   8        9.70       78.24     30.25 o 
 -19   1   9        1.77       19.66     28.43 o 
 -17   1   9      554.00      516.71     54.81 o 
 -15   1   9      268.98      173.44     32.97 o 
 -13   1   9     1881.07     1692.03     60.97 o 
 -11   1   9     2138.81     2099.14     60.89 o 
  -9   1   9      286.08      199.56     20.63 o 
  -7   1   9     8151.92     8626.59    210.48 o 
  -5   1   9     8065.15     9180.93    194.56 o 
  -3   1   9      543.70      619.83     31.34 o 
  -1   1   9     1459.49     1242.81     21.22 o 
   1   1   9      437.44      454.12     27.45 o 
   3   1   9       11.63       12.80      6.17 o 
   5   1   9     2051.48     1733.03     28.75 o 
   7   1   9      157.20      181.46     11.95 o 
   9   1   9       31.57       56.88     13.58 o 
  11   1   9       28.27       29.07     14.20 o 
  13   1   9       89.78      102.21     24.07 o 
  15   1   9      594.54      508.86     51.82 o 
  17   1   9       65.10       36.64     30.70 o 
 -18   2   9      189.12      132.18     38.94 o 
 -16   2   9      961.26      916.74     59.78 o 
 -14   2   9     1160.13     1196.63     53.46 o 
 -12   2   9      497.70      526.24     32.20 o 
 -10   2   9     1363.48     1227.55     50.70 o 
  -8   2   9     4022.16     3812.92     86.53 o 
  -6   2   9      937.10     1114.62     48.32 o 
  -4   2   9     5484.24     6356.28    107.13 o 
  -2   2   9    18783.66    20597.79    486.29 o 
   0   2   9     2432.63     1908.02     44.67 o 
   2   2   9    11693.06    14238.70    321.26 o 
   4   2   9        5.30       14.90      8.56 o 
   6   2   9     3427.85     2958.67    116.21 o 
   8   2   9     2080.74     1893.25     47.73 o 
  10   2   9       15.22       -2.19     17.28 o 
  12   2   9       45.27       40.22     15.82 o 
  14   2   9      450.61      402.87     44.14 o 
  16   2   9      102.13       99.49     34.11 o 
 -19   3   9      288.30      138.94     41.83 o 
 -17   3   9      588.38      437.90     52.59 o 
 -15   3   9      689.10      777.66     56.85 o 
 -13   3   9      162.41      165.81     21.54 o 
 -11   3   9     2393.43     2355.10     72.88 o 
  -9   3   9     2731.41     2697.89     97.69 o 
  -7   3   9     2542.58     2504.15     65.85 o 
  -5   3   9     3521.06     3438.87     63.90 o 
  -3   3   9     2398.57     2330.61     44.06 o 
  -1   3   9    35265.69    37565.98   1091.73 o 
   1   3   9     2396.43     1944.37     30.80 o 
   3   3   9     2741.11     2843.10     50.97 o 
   5   3   9    13474.81    14956.38    391.21 o 
   7   3   9      880.30      593.59     29.36 o 
   9   3   9     1505.26     1627.32     45.68 o 
  11   3   9      750.07      821.01     33.67 o 
  13   3   9     1849.78     2252.11     85.38 o 
  15   3   9      889.86      872.25     64.25 o 
  17   3   9      241.39      233.54     46.66 o 
 -18   4   9       34.39       10.29     25.96 o 
 -16   4   9     1289.64     1299.57     80.19 o 
 -14   4   9     4902.18     5208.60    157.08 o 
 -12   4   9     1078.72     1030.96     45.92 o 
 -10   4   9     3584.46     3583.46    113.87 o 
  -8   4   9     2700.94     2271.76     81.02 o 
  -6   4   9     9224.05     9900.97    286.53 o 
  -4   4   9     2095.05     2008.91     41.85 o 
  -2   4   9    15434.38    16560.92    319.91 o 
   0   4   9     7086.97     6517.44    145.23 o 
   2   4   9      302.43      347.13     14.13 o 
   4   4   9     4638.61     4417.78    145.89 o 
   6   4   9     1669.26     1537.99     38.39 o 
   8   4   9     3209.37     3119.49     66.50 o 
  10   4   9     2130.17     2223.09     60.89 o 
  12   4   9      262.86      192.26     30.08 o 
  14   4   9      188.75      143.74     27.81 o 
  16   4   9       54.44       71.84     31.47 o 
 -17   5   9      423.24      459.25     76.53 o 
 -15   5   9      523.53      596.97     47.04 o 
 -13   5   9     2011.24     2306.56     83.25 o 
 -11   5   9     1202.75     1217.17     54.79 o 
  -9   5   9     4460.50     4909.87    142.58 o 
  -7   5   9     2507.97     2246.60     73.11 o 
  -5   5   9       15.74        9.75     10.22 o 
  -3   5   9    15643.46    16216.46    336.15 o 
  -1   5   9     4515.98     3812.92     80.16 o 
   1   5   9     1075.21     1069.82     55.29 o 
   3   5   9       59.20      127.75      5.96 o 
   5   5   9    10959.61    11606.55    241.69 o 
   7   5   9      104.32       74.82     10.88 o 
   9   5   9      132.05      116.09     17.00 o 
  11   5   9       17.54       28.69     27.48 o 
  13   5   9      452.59      393.78     54.10 o 
  15   5   9      584.58      630.55     57.49 o 
 -18   6   9       18.39       93.80     40.65 o 
 -16   6   9       47.70       86.54     27.44 o 
 -14   6   9      371.19      404.38     37.68 o 
 -12   6   9      141.78      108.47     23.77 o 
 -10   6   9      965.89      977.14     49.38 o 
  -8   6   9     5697.92     5963.40    177.85 o 
  -6   6   9     1164.20     1404.19     37.09 o 
  -4   6   9       79.00       82.79     11.36 o 
  -2   6   9     2424.86     2298.59     38.49 o 
   0   6   9     7077.85     7271.52    157.25 o 
   2   6   9      307.17      254.71     15.05 o 
   4   6   9      326.02      296.92     10.80 o 
   6   6   9     2787.42     2931.79     66.11 o 
   8   6   9     3245.13     3391.54    105.95 o 
  10   6   9        1.00      -16.68     16.68 o 
  12   6   9      775.96      842.35     49.21 o 
  14   6   9     1374.54     1599.99    111.29 o 
  16   6   9        4.01      -30.12     33.78 o 
 -17   7   9        0.09       66.39     33.40 o 
 -15   7   9      291.07      288.43     37.08 o 
 -13   7   9      441.87      410.27     41.70 o 
 -11   7   9        8.11       65.80     26.46 o 
  -9   7   9     1043.72     1049.43     47.18 o 
  -7   7   9     1151.83     1111.89     30.57 o 
  -5   7   9     2391.41     2336.16     49.69 o 
  -3   7   9      784.28      717.82     19.81 o 
  -1   7   9     1147.86     1127.81     35.17 o 
   1   7   9     5567.05     5686.85    137.42 o 
   3   7   9        4.67        9.12      9.19 o 
   5   7   9      310.64      256.97     11.35 o 
   7   7   9     8110.10     7542.46    202.96 o 
   9   7   9      227.85      175.13     19.81 o 
  11   7   9        0.01        9.76     17.68 o 
  13   7   9        0.39        9.19     25.02 o 
  15   7   9      650.22      707.01    137.06 o 
 -16   8   9        4.09       76.42     28.14 o 
 -14   8   9       55.16       74.80     28.43 o 
 -12   8   9      502.97      487.45     45.34 o 
 -10   8   9       54.84       81.97     23.00 o 
  -8   8   9      633.83      590.39     41.63 o 
  -6   8   9     5717.68     5753.33    236.46 o 
  -4   8   9     1910.60     1818.08     64.95 o 
  -2   8   9       10.85       78.02      7.19 o 
   0   8   9        3.51        5.04     10.79 o 
   2   8   9        0.33        4.91     14.17 o 
   4   8   9      655.93      741.72     74.50 o 
   6   8   9     3485.45     3351.75     77.48 o 
   8   8   9      552.43      474.12     42.11 o 
  10   8   9       55.62       67.27     32.47 o 
  12   8   9      417.61      352.16     54.37 o 
  14   8   9      189.15      261.81     96.99 o 
 -15   9   9        0.37       23.71     27.45 o 
 -13   9   9      412.80      422.36     47.93 o 
 -11   9   9     4309.21     5031.41    177.60 o 
  -9   9   9       54.31       49.20     20.32 o 
  -7   9   9       57.58       23.36     12.48 o 
  -5   9   9      207.75      185.65     22.65 o 
  -3   9   9      104.69       88.19     10.43 o 
  -1   9   9      378.07      298.25     25.08 o 
   1   9   9     3256.71     3108.89     89.97 o 
   3   9   9     2329.17     2410.75     79.44 o 
   5   9   9       95.25      101.44     10.90 o 
   7   9   9     3369.92     3326.13    102.96 o 
   9   9   9     1015.78     1036.40     70.40 o 
  11   9   9      739.52      574.24     65.02 o 
  13   9   9      111.23      190.44     50.19 o 
 -16  10   9      174.41      325.29     85.99 o 
 -14  10   9       25.66       52.60     39.48 o 
 -12  10   9      186.23      231.06     37.78 o 
 -10  10   9      162.87      139.94     25.97 o 
  -8  10   9      115.93      141.25     25.88 o 
  -6  10   9       36.16       22.51     16.67 o 
  -4  10   9    14442.12    15423.91    733.23 o 
  -2  10   9      542.04      463.41     21.64 o 
   0  10   9      797.33      740.27     44.73 o 
   2  10   9       63.25       57.47     16.96 o 
   4  10   9      442.95      445.44     30.75 o 
   6  10   9      834.35      931.07     47.30 o 
   8  10   9     3133.90     3277.50    131.07 o 
  10  10   9      739.97      792.31     65.06 o 
  12  10   9       82.02       90.75     35.94 o 
  14  10   9       46.10       16.63     29.32 o 
 -15  11   9       38.77      128.27     41.95 o 
 -13  11   9       97.14      198.46     39.74 o 
 -11  11   9     1735.53     2095.57     92.91 o 
  -9  11   9     1573.77     1555.85     85.90 o 
  -7  11   9      598.11      614.40     52.26 o 
  -5  11   9       38.42       42.67     14.61 o 
  -3  11   9      118.59      141.61     25.05 o 
  -1  11   9     2421.07     2394.51     79.58 o 
   1  11   9    10570.62    11735.19    349.41 o 
   3  11   9      186.37      237.72     28.41 o 
   5  11   9      503.88      499.60     48.43 o 
   7  11   9      461.92      483.11     48.35 o 
   9  11   9     1560.65     1748.41     93.15 o 
  11  11   9      340.75      308.85     56.70 o 
  13  11   9       41.41       62.43     47.37 o 
 -14  12   9      218.50      187.58     45.36 o 
 -12  12   9        0.03       37.68     28.01 o 
 -10  12   9        0.58       13.46     22.63 o 
  -8  12   9      765.09      905.24     53.79 o 
  -6  12   9     2130.69     2434.59     78.93 o 
  -4  12   9     3312.80     3879.86    109.84 o 
  -2  12   9      203.85      199.12     28.46 o 
   0  12   9     1877.35     1929.99     78.24 o 
   2  12   9       41.78       32.19     19.53 o 
   4  12   9      277.30      204.47     29.34 o 
   6  12   9       85.14       87.34     30.22 o 
   8  12   9       28.37        5.98     22.50 o 
  10  12   9       11.58       25.00     29.70 o 
  12  12   9      171.55      148.67     52.02 o 
 -13  13   9      142.37      124.12     40.15 o 
 -11  13   9        9.63       52.01     32.48 o 
  -9  13   9      832.74      984.52     61.73 o 
  -7  13   9        0.09       12.92     22.53 o 
  -5  13   9      346.62      419.97     36.97 o 
  -3  13   9     2601.68     2725.22     97.80 o 
  -1  13   9      242.87      189.31     30.12 o 
   1  13   9      236.70      163.81     29.50 o 
   3  13   9      204.97      207.01     30.33 o 
   5  13   9      648.84      656.93     47.94 o 
   7  13   9       39.25       52.91     29.55 o 
   9  13   9       42.87       29.07     31.46 o 
  11  13   9        0.07       -2.66     27.87 o 
 -12  14   9      384.91      286.45     53.60 o 
 -10  14   9      123.01      180.89     43.57 o 
  -8  14   9     1140.70     1403.68    109.22 o 
  -6  14   9      765.93      608.09     92.97 o 
  -4  14   9       73.00       48.62     23.60 o 
  -2  14   9      140.42      212.26     56.93 o 
   0  14   9       33.51       13.03     24.63 o 
   2  14   9      544.67      559.32     46.02 o 
   4  14   9      501.52      395.58     41.97 o 
   6  14   9       72.03       56.33     30.82 o 
   8  14   9       21.92      155.31     69.91 o 
  10  14   9      228.26      289.95     55.49 o 
  -9  15   9       21.49       51.80     33.35 o 
  -7  15   9      231.33      130.43     40.70 o 
  -5  15   9      795.50      698.05     63.07 o 
  -3  15   9       18.06        9.61     18.69 o 
  -1  15   9      133.89       76.22     29.63 o 
   1  15   9      157.67      106.32     29.18 o 
   3  15   9      164.06      258.70     75.36 o 
   5  15   9        0.29       30.78     28.94 o 
   7  15   9      173.79      161.70     59.00 o 
  -8  16   9      237.64      108.36     43.62 o 
  -6  16   9        1.89      -10.63     26.55 o 
  -4  16   9        0.09       12.58     25.45 o 
  -2  16   9      105.43      155.13     32.72 o 
   0  16   9      817.14      888.08     68.89 o 
   2  16   9       40.04      118.09     47.29 o 
   4  16   9      362.81      483.38     61.97 o 
   6  16   9       69.02      132.74     43.16 o 
  -5  17   9       18.71       84.60     48.07 o 
  -3  17   9        0.31      100.17     84.22 o 
  -1  17   9       12.10       50.91     27.60 o 
   1  17   9        0.83       -8.57     24.74 o 
   3  17   9        0.04       55.86     35.51 o 
 -18   0  10     1067.04     1288.99    124.08 o 
 -16   0  10     1360.47     1627.83    122.98 o 
 -14   0  10        1.35      -25.80     29.79 o 
 -12   0  10     5594.39     5154.97    242.43 o 
 -10   0  10    13463.11    12329.63    350.72 o 
  -8   0  10     4029.70     3609.90     89.14 o 
  -6   0  10    12654.45    12892.84    588.35 o 
  -4   0  10     3890.59     3810.24    230.58 o 
  -2   0  10     1926.01     1724.46     43.65 o 
   0   0  10     1665.72     1921.80     48.69 o 
   2   0  10     4576.71     5227.73    142.25 o 
   4   0  10     5928.31     5016.35    115.11 o 
   6   0  10     1831.38     1690.77     63.28 o 
   8   0  10     3633.23     3736.96    113.80 o 
  10   0  10     5004.42     5082.65    283.51 o 
  12   0  10       62.21      114.36     28.63 o 
  14   0  10     3224.12     3199.24    175.71 o 
  16   0  10       23.42        1.11     28.32 o 
 -19   1  10       62.76       26.81     30.75 o 
 -17   1  10     2398.52     2197.84    116.45 o 
 -15   1  10     1559.41     1553.39     80.12 o 
 -13   1  10      551.50      493.35     30.54 o 
 -11   1  10     2549.91     2342.65     67.33 o 
  -9   1  10     5912.70     4888.28    183.26 o 
  -7   1  10     1688.92     1813.35     35.02 o 
  -5   1  10     2320.21     2856.67     61.55 o 
  -3   1  10    36968.91    36186.80   1060.34 o 
  -1   1  10     1969.06     1795.72     41.67 o 
   1   1  10     2987.69     3132.74     66.30 o 
   3   1  10      466.82      728.68     35.30 o 
   5   1  10     2180.53     2013.75     40.16 o 
   7   1  10     2676.55     2779.16     59.46 o 
   9   1  10        2.44       11.21      7.58 o 
  11   1  10      210.56      156.45     19.11 o 
  13   1  10     1498.76     1555.51     82.53 o 
  15   1  10     1033.49     1195.37     72.33 o 
  17   1  10     2412.51     2617.98    134.02 o 
 -18   2  10      599.10      581.53     81.30 o 
 -16   2  10     1968.85     2450.85    113.59 o 
 -14   2  10      276.68      307.41     38.24 o 
 -12   2  10       98.84       81.23     21.33 o 
 -10   2  10    11980.23    11474.55    313.07 o 
  -8   2  10     2365.40     2535.62     72.09 o 
  -6   2  10     1983.93     1627.97     39.16 o 
  -4   2  10     3029.92     2667.32     49.72 o 
  -2   2  10    17733.08    19279.29    425.82 o 
   0   2  10        2.60       32.03      5.96 o 
   2   2  10    12217.07    13589.71    305.78 o 
   4   2  10     7535.83     7221.02    141.73 o 
   6   2  10      311.71      250.47     25.35 o 
   8   2  10     2052.93     2059.58     48.33 o 
  10   2  10       14.02       26.47     11.70 o 
  12   2  10      843.19     1023.33     48.79 o 
  14   2  10       97.74      153.38     36.95 o 
  16   2  10        7.67       25.39     28.47 o 
 -19   3  10       35.02        5.82     24.23 o 
 -17   3  10     2165.86     2396.17    120.45 o 
 -15   3  10       14.99       27.23     21.53 o 
 -13   3  10     2070.99     1965.28     65.93 o 
 -11   3  10     1751.79     1644.78     54.51 o 
  -9   3  10     4714.85     4075.46    109.33 o 
  -7   3  10     2042.78     2042.73     79.26 o 
  -5   3  10     3965.29     3405.12     58.88 o 
  -3   3  10     3517.45     3268.13     60.50 o 
  -1   3  10      667.83      531.29     14.34 o 
   1   3  10    12119.46    11793.62    227.46 o 
   3   3  10     2170.87     2146.27     46.71 o 
   5   3  10     2627.09     2824.56    118.99 o 
   7   3  10      114.58      192.02     20.14 o 
   9   3  10    12595.53    11868.79    302.98 o 
  11   3  10      265.75      300.87     28.21 o 
  13   3  10     2094.63     2293.68     88.85 o 
  15   3  10     1257.86     1386.60     83.37 o 
 -18   4  10        1.79       -7.93     24.72 o 
 -16   4  10     2158.23     1993.53    103.12 o 
 -14   4  10     1939.81     2204.93     88.33 o 
 -12   4  10     5244.93     5484.22    153.86 o 
 -10   4  10     2725.70     3254.30    103.67 o 
  -8   4  10      138.78      142.11     19.82 o 
  -6   4  10      548.58      521.89     21.55 o 
  -4   4  10      659.04      606.38     23.08 o 
  -2   4  10      169.51       94.37     12.16 o 
   0   4  10     2342.50     2520.19     61.22 o 
   2   4  10     5191.25     4525.97     92.92 o 
   4   4  10     1018.00     1460.05     34.43 o 
   6   4  10     1735.13     1674.49     67.20 o 
   8   4  10     5548.61     5380.28    110.31 o 
  10   4  10     1044.95     1030.50     46.69 o 
  12   4  10        8.14        6.02     16.84 o 
  14   4  10      297.83      304.22     40.65 o 
  16   4  10      690.51      613.38     70.31 o 
 -17   5  10       87.03       94.49     34.97 o 
 -15   5  10     1735.93     1573.67     70.87 o 
 -13   5  10      777.77      781.25     48.60 o 
 -11   5  10     2928.57     2976.42    101.71 o 
  -9   5  10     9146.14     8663.01    474.52 o 
  -7   5  10     2892.71     2855.08     75.14 o 
  -5   5  10     3740.39     3437.99     68.04 o 
  -3   5  10      687.72      716.34     26.21 o 
  -1   5  10      713.02      701.29     28.65 o 
   1   5  10     1300.53     1186.71     28.13 o 
   3   5  10      491.75      323.06     16.55 o 
   5   5  10     1484.38     1383.70     30.87 o 
   7   5  10      340.15      332.57     17.57 o 
   9   5  10     7280.81     7550.31    211.41 o 
  11   5  10      436.46      416.68     33.64 o 
  13   5  10      462.69      553.27     61.82 o 
  15   5  10      853.33      780.72    126.48 o 
 -18   6  10      131.30       85.24     37.68 o 
 -16   6  10      271.38      203.45     41.31 o 
 -14   6  10     2505.38     2749.37    104.46 o 
 -12   6  10       20.55       45.18     22.85 o 
 -10   6  10        8.77       12.78     15.68 o 
  -8   6  10     2343.94     2165.99     98.10 o 
  -6   6  10        0.83        8.51      7.81 o 
  -4   6  10     2483.13     2148.61     37.55 o 
  -2   6  10        4.48       10.25      8.21 o 
   0   6  10       82.57      127.97     14.12 o 
   2   6  10    13562.51    12636.96    363.83 o 
   4   6  10     4347.13     4421.79    112.95 o 
   6   6  10     2611.54     2415.85     48.20 o 
   8   6  10     2280.91     2132.94     72.91 o 
  10   6  10       20.86       33.56     17.03 o 
  12   6  10     2186.52     2225.76     82.97 o 
  14   6  10      203.82      149.92     39.65 o 
  16   6  10      525.92      598.92     78.21 o 
 -17   7  10       64.75      137.75     46.15 o 
 -15   7  10      535.42      449.05     46.54 o 
 -13   7  10        8.19       63.52     24.58 o 
 -11   7  10      497.21      453.37     42.57 o 
  -9   7  10        0.03       -3.03     12.82 o 
  -7   7  10      794.41      871.78     46.01 o 
  -5   7  10     4858.59     4678.63    207.75 o 
  -3   7  10      170.04      157.53     16.24 o 
  -1   7  10        0.27       -0.32     14.40 o 
   1   7  10     2933.00     2800.32     78.04 o 
   3   7  10     6911.96     6378.79    152.30 o 
   5   7  10     6097.71     5851.52    101.83 o 
   7   7  10     1557.42     1655.91     54.74 o 
   9   7  10      682.80      605.61     41.37 o 
  11   7  10     3302.98     3452.90    165.08 o 
  13   7  10      343.00      240.46     41.31 o 
  15   7  10      166.31      101.56     48.77 o 
 -16   8  10        6.15       47.58     26.15 o 
 -14   8  10     1501.29     1916.43     94.51 o 
 -12   8  10      497.45      702.38     55.22 o 
 -10   8  10     2959.94     2929.12     92.93 o 
  -8   8  10     1383.71     1545.54     68.50 o 
  -6   8  10      196.73      201.57     16.20 o 
  -4   8  10    11953.13    11186.97    374.73 o 
  -2   8  10      135.17      139.59     13.56 o 
   0   8  10       55.27       45.78     17.14 o 
   2   8  10     3492.49     3119.83    194.80 o 
   4   8  10        7.15       18.22     20.40 o 
   6   8  10       91.31       71.58     16.09 o 
   8   8  10      626.40      659.74     60.56 o 
  10   8  10     2631.96     2805.65    138.78 o 
  12   8  10      625.77      726.01     76.02 o 
  14   8  10       55.56       60.93     32.74 o 
 -15   9  10      715.91      645.49     62.24 o 
 -13   9  10       14.09        6.39     20.99 o 
 -11   9  10     5208.93     5043.33    288.81 o 
  -9   9  10      436.91      394.85     33.84 o 
  -7   9  10     1100.14     1055.89     39.48 o 
  -5   9  10     4733.43     4453.98    107.99 o 
  -3   9  10     2495.79     2357.85     55.26 o 
  -1   9  10     2396.93     2088.47     62.10 o 
   1   9  10      461.50      472.63     33.34 o 
   3   9  10     8551.69     8532.68    319.79 o 
   5   9  10     1344.33     1336.55     60.42 o 
   7   9  10       15.66       16.32     21.13 o 
   9   9  10       14.67       -8.64     31.51 o 
  11   9  10      575.05      547.11     85.15 o 
  13   9  10      357.34      246.98     42.63 o 
 -16  10  10        0.07       46.25     32.33 o 
 -14  10  10      356.63      484.95     88.76 o 
 -12  10  10      604.89      505.19     59.61 o 
 -10  10  10        5.75       25.31     19.46 o 
  -8  10  10        4.10       26.26     18.98 o 
  -6  10  10       13.57        0.81     11.04 o 
  -4  10  10    19465.82    19675.39    579.85 o 
  -2  10  10     1019.94      994.90     46.95 o 
   0  10  10     4337.06     4544.75    163.52 o 
   2  10  10      406.89      399.51     32.01 o 
   4  10  10       57.63       32.71     16.36 o 
   6  10  10      193.25      162.08     31.37 o 
   8  10  10       10.26       12.58     22.20 o 
  10  10  10     1011.52     1216.18     88.82 o 
  12  10  10      298.52      418.25     76.89 o 
 -15  11  10      406.41      500.68     61.09 o 
 -13  11  10       11.72       16.78     25.81 o 
 -11  11  10     2391.64     2406.56    101.66 o 
  -9  11  10      735.88      872.53     62.37 o 
  -7  11  10      187.49      208.37     53.57 o 
  -5  11  10       10.04       15.99     12.93 o 
  -3  11  10      358.63      368.32     32.42 o 
  -1  11  10      439.03      394.84     36.02 o 
   1  11  10      527.03      510.21     47.76 o 
   3  11  10     6996.35     7452.84    221.63 o 
   5  11  10      950.48      987.88     99.11 o 
   7  11  10      952.41     1015.77     66.38 o 
   9  11  10      652.12      697.72     63.02 o 
  11  11  10       30.54       22.96     32.21 o 
 -14  12  10       16.06       38.94     31.72 o 
 -12  12  10       47.75      105.90     35.77 o 
 -10  12  10       92.08       77.88     30.47 o 
  -8  12  10     1258.57     1485.60     68.10 o 
  -6  12  10      409.02      380.02     42.63 o 
  -4  12  10     3684.92     3905.41    137.21 o 
  -2  12  10       26.81       41.98     18.82 o 
   0  12  10      178.04      171.76     26.28 o 
   2  12  10     1007.50     1032.69     51.25 o 
   4  12  10       20.85       -9.35     18.98 o 
   6  12  10     1637.04     1544.70    166.70 o 
   8  12  10       38.93       33.37     28.53 o 
  10  12  10      202.14      155.65     41.13 o 
  12  12  10      276.37      156.41     60.25 o 
 -13  13  10        8.06        2.82     30.84 o 
 -11  13  10        1.84      111.66     47.58 o 
  -9  13  10      464.28      513.06     56.73 o 
  -7  13  10       42.03       50.44     29.07 o 
  -5  13  10      280.00      238.99     32.82 o 
  -3  13  10      141.40       74.91     23.68 o 
  -1  13  10        3.22       26.38     19.40 o 
   1  13  10      647.25      574.73     41.52 o 
   3  13  10     1792.35     2209.32     83.77 o 
   5  13  10        5.15       19.28     46.40 o 
   7  13  10      912.55     1090.88    106.78 o 
   9  13  10      264.30      321.08     52.80 o 
 -10  14  10      162.90      258.55     47.67 o 
  -8  14  10      907.92      855.36     71.99 o 
  -6  14  10     1533.60     1419.57     86.47 o 
  -4  14  10        0.45       -7.99     17.70 o 
  -2  14  10        0.58       60.96     24.80 o 
   0  14  10      348.07      447.14     40.90 o 
   2  14  10      849.49      640.22     60.58 o 
   4  14  10      136.42      134.30     36.74 o 
   6  14  10        6.57       22.91     27.48 o 
   8  14  10      237.99      295.04     52.20 o 
  -9  15  10      191.48      169.08     45.13 o 
  -7  15  10       82.16       89.82     38.14 o 
  -5  15  10      311.97      284.96     75.51 o 
  -3  15  10      125.76      125.72     29.93 o 
  -1  15  10      611.82      851.39     74.43 o 
   1  15  10        0.31       51.03     28.88 o 
   3  15  10      662.18      702.67     95.88 o 
   5  15  10      270.82      327.91     52.63 o 
   7  15  10      300.88      338.64     82.30 o 
  -6  16  10       12.56       24.53     29.29 o 
  -4  16  10      103.14      133.39     41.31 o 
  -2  16  10       43.11      127.17     37.08 o 
   0  16  10      603.27      714.87     90.60 o 
   2  16  10      510.94      452.31     59.09 o 
   4  16  10        3.72       68.26     35.17 o 
  -3  17  10       75.51      167.57     69.34 o 
  -1  17  10      356.25      421.48     81.51 o 
   1  17  10      790.58      653.60     85.71 o 
 -19   1  11       19.17       26.78     31.10 o 
 -17   1  11        2.13      -24.86     24.86 o 
 -15   1  11      292.62      243.02     31.84 o 
 -13   1  11       92.18       72.38     28.26 o 
 -11   1  11      961.91     1122.71     58.15 o 
  -9   1  11        0.02        3.65      6.38 o 
  -7   1  11      174.93      271.83     13.36 o 
  -5   1  11     1344.04     1258.81     38.75 o 
  -3   1  11       13.06       31.74     10.77 o 
  -1   1  11     7018.28     7743.76    131.05 o 
   1   1  11      932.33     1002.28     17.88 o 
   3   1  11      191.97      106.89      7.90 o 
   5   1  11      195.49      214.66     11.61 o 
   7   1  11       42.59       51.11      7.85 o 
   9   1  11       25.56       27.66     11.74 o 
  11   1  11      508.20      468.51     33.75 o 
  13   1  11        2.69        6.12     18.46 o 
  15   1  11       12.48        3.56     21.24 o 
 -18   2  11        0.18      -10.72     26.12 o 
 -16   2  11       63.53       44.48     28.14 o 
 -14   2  11     1234.74     1162.43     75.63 o 
 -12   2  11       45.10       54.63     16.33 o 
 -10   2  11      167.20      117.01     17.93 o 
  -8   2  11      266.94      261.05     21.61 o 
  -6   2  11     6772.06     7058.48    259.63 o 
  -4   2  11      302.73      432.41     15.38 o 
  -2   2  11      107.77      154.49     10.70 o 
   0   2  11     2376.51     2058.77     36.67 o 
   2   2  11    11617.95    11956.85    260.58 o 
   4   2  11      722.71      649.72     18.89 o 
   6   2  11     1249.90     1274.97     37.67 o 
   8   2  11     1578.49     1596.71     52.97 o 
  10   2  11     2719.83     2662.04     80.44 o 
  12   2  11       73.05      115.64     35.65 o 
  14   2  11       77.32       74.25     28.76 o 
  16   2  11       42.30       24.35     28.72 o 
 -17   3  11     1198.66     1270.38     86.26 o 
 -15   3  11        0.47       -9.48     19.98 o 
 -13   3  11     1491.01     1385.80     53.56 o 
 -11   3  11      342.87      337.35     28.19 o 
  -9   3  11       50.20      132.38     20.77 o 
  -7   3  11     1815.40     1789.48     68.26 o 
  -5   3  11     2561.87     3058.15     57.78 o 
  -3   3  11     1854.52     1807.07     43.58 o 
  -1   3  11     1335.86     1037.02     28.86 o 
   1   3  11      472.97      500.10     17.60 o 
   3   3  11      336.16      337.49     17.14 o 
   5   3  11       83.16       84.43     12.28 o 
   7   3  11     2980.66     2765.22    134.68 o 
   9   3  11     4150.07     4180.28    144.23 o 
  11   3  11      206.18      279.47     29.07 o 
  13   3  11      151.51      163.97     34.30 o 
  15   3  11      707.13      597.77     58.73 o 
 -18   4  11       36.59       45.95     32.94 o 
 -16   4  11      124.88      160.49     37.34 o 
 -14   4  11       36.09       10.29     15.89 o 
 -12   4  11      579.55      713.28     41.08 o 
 -10   4  11     1448.61     1458.41     52.72 o 
  -8   4  11      165.83      266.37     22.32 o 
  -6   4  11       77.63       87.35      9.34 o 
  -4   4  11     1338.37     1111.55     27.46 o 
  -2   4  11     2248.82     2615.11     42.11 o 
   0   4  11       49.36       70.10      5.30 o 
   2   4  11     2382.25     2211.35     45.21 o 
   4   4  11      303.60      264.57     15.43 o 
   6   4  11     3503.96     3784.35    102.67 o 
   8   4  11     1603.72     1617.09     60.96 o 
  10   4  11        0.01       23.00     16.21 o 
  12   4  11      595.83      572.35     39.38 o 
  14   4  11      488.98      428.24     50.28 o 
  16   4  11      399.75      344.29     81.07 o 
 -17   5  11        4.34       39.58     32.87 o 
 -15   5  11        2.12       16.66     28.06 o 
 -13   5  11      653.31      747.72     54.05 o 
 -11   5  11      227.18      252.70     32.54 o 
  -9   5  11      430.64      303.76     26.27 o 
  -7   5  11     1053.06      930.05     54.43 o 
  -5   5  11     6751.66     6126.00    194.87 o 
  -3   5  11     1006.28      924.66     25.28 o 
  -1   5  11     3739.11     3607.85    106.83 o 
   1   5  11       89.02       83.03      9.58 o 
   3   5  11     1002.09     1019.58     50.54 o 
   5   5  11     2119.07     2180.91     49.71 o 
   7   5  11     1962.37     1790.55     65.95 o 
   9   5  11      258.74      282.85     29.54 o 
  11   5  11      542.24      531.30     36.71 o 
  13   5  11      895.65      993.41     64.10 o 
  15   5  11      479.42      278.00     57.21 o 
 -18   6  11      554.59      622.77     67.89 o 
 -16   6  11      699.53      681.24     68.20 o 
 -14   6  11     1703.50     1733.40     81.30 o 
 -12   6  11      532.19      375.82     86.98 o 
 -10   6  11      457.03      567.66     46.99 o 
  -8   6  11        0.02       29.11     14.31 o 
  -6   6  11        5.63       23.02      9.64 o 
  -4   6  11      998.10     1054.51     35.30 o 
  -2   6  11       34.22       45.37      5.11 o 
   0   6  11     2778.29     2610.17     56.19 o 
   2   6  11     4173.70     4341.80    120.32 o 
   4   6  11      234.72      246.42     10.85 o 
   6   6  11        3.09        1.66      8.11 o 
   8   6  11     2511.34     2512.75     88.86 o 
  10   6  11       61.75       43.89     17.97 o 
  12   6  11       37.59       12.89     23.94 o 
  14   6  11     1105.59     1399.51    115.73 o 
 -17   7  11        1.50       98.37     40.40 o 
 -15   7  11       38.99       84.24     27.30 o 
 -13   7  11     2718.76     2778.64    118.73 o 
 -11   7  11        0.40       14.09     18.40 o 
  -9   7  11     1470.81     1619.04     61.78 o 
  -7   7  11       91.69      100.63     14.47 o 
  -5   7  11    13158.55    13137.10    299.84 o 
  -3   7  11     1245.36     1254.07     61.36 o 
  -1   7  11      405.08      432.28     42.58 o 
   1   7  11        8.27       20.72      9.65 o 
   3   7  11       21.84       23.14      9.59 o 
   5   7  11      168.66      184.65     19.78 o 
   7   7  11     1038.33     1232.76     73.57 o 
   9   7  11     3296.60     3431.00    153.28 o 
  11   7  11        6.67      -20.91     23.47 o 
  13   7  11      229.63      314.94     62.92 o 
  15   7  11      261.82      299.15     62.02 o 
 -16   8  11        1.41       51.65     33.25 o 
 -14   8  11      425.38      453.51     48.04 o 
 -12   8  11     2306.39     2491.85    110.60 o 
 -10   8  11      211.39      266.33     31.57 o 
  -8   8  11      290.16      312.84     28.38 o 
  -6   8  11      265.24      281.82     21.38 o 
  -4   8  11      679.87      560.83     29.46 o 
  -2   8  11      841.21      801.82     35.18 o 
   0   8  11     4308.24     4486.55    176.86 o 
   2   8  11     7882.84     8274.12    223.75 o 
   4   8  11       41.95       32.97     19.04 o 
   6   8  11        3.77        6.58     18.61 o 
   8   8  11      184.81      126.15     36.34 o 
  10   8  11        1.65      -28.97     28.97 o 
  12   8  11      577.72      494.17    105.25 o 
  14   8  11       22.84       81.49     45.70 o 
 -15   9  11       12.93       55.22     29.84 o 
 -13   9  11       58.07        8.93     23.56 o 
 -11   9  11      427.55      356.63     58.96 o 
  -9   9  11        1.78       -2.89     15.07 o 
  -7   9  11      913.16     1014.86     42.50 o 
  -5   9  11        5.13      -11.81     11.81 o 
  -3   9  11       74.47       50.99     10.61 o 
  -1   9  11       61.84       82.90     18.12 o 
   1   9  11      302.58      236.96     23.88 o 
   3   9  11     2227.49     2391.13    138.13 o 
   5   9  11       10.75       23.16     14.19 o 
   7   9  11     5550.83     5836.40    212.55 o 
   9   9  11      190.50      172.71     41.99 o 
  11   9  11      123.30      103.34     43.56 o 
  13   9  11       18.79       28.90     40.06 o 
 -14  10  11      136.69      126.56     38.51 o 
 -12  10  11       13.11       28.36     24.85 o 
 -10  10  11      340.87      415.74     38.56 o 
  -8  10  11     1480.85     1516.05     71.19 o 
  -6  10  11      947.20      859.15     36.37 o 
  -4  10  11     2147.63     1942.97     56.66 o 
  -2  10  11       60.88       61.17     17.45 o 
   0  10  11      542.63      696.74     39.41 o 
   2  10  11     2316.96     2249.17     72.30 o 
   4  10  11      400.69      382.15     30.02 o 
   6  10  11     3647.52     4015.38    154.72 o 
   8  10  11      196.91      150.18     34.34 o 
  10  10  11      369.80      338.63     77.42 o 
  12  10  11        0.52       96.67     51.42 o 
 -13  11  11      115.68       69.06     34.66 o 
 -11  11  11      294.97      379.10     43.94 o 
  -9  11  11      176.88      154.75     34.24 o 
  -7  11  11      518.04      547.04     37.69 o 
  -5  11  11      321.85      296.91     30.19 o 
  -3  11  11     1599.90     1446.46     59.73 o 
  -1  11  11     2385.66     2285.76    112.29 o 
   1  11  11      490.33      414.09     32.78 o 
   3  11  11     1402.64     1456.29     64.89 o 
   5  11  11        0.75       22.36     22.10 o 
   7  11  11      534.67      418.59     45.66 o 
   9  11  11       14.11       -7.65     24.25 o 
  11  11  11       14.06       22.96     33.84 o 
 -12  12  11      597.23      537.19     52.52 o 
 -10  12  11      156.00      195.48     36.47 o 
  -8  12  11      144.86      173.06     36.87 o 
  -6  12  11       44.83       27.23     23.70 o 
  -4  12  11      880.70     1132.70     60.06 o 
  -2  12  11     1978.16     1973.26     73.09 o 
   0  12  11     2818.57     2915.68     96.95 o 
   2  12  11       10.67       16.40     18.05 o 
   4  12  11      125.55      137.66     33.45 o 
   6  12  11        6.28       28.62     24.18 o 
   8  12  11      838.27      684.38     63.71 o 
  10  12  11      578.89      770.38    194.25 o 
 -11  13  11      201.48      331.98     56.67 o 
  -9  13  11      343.55      424.62     53.97 o 
  -7  13  11     2964.94     2871.57    128.50 o 
  -5  13  11      796.14      720.38    117.02 o 
  -3  13  11       60.87       37.91     20.80 o 
  -1  13  11        3.67       -7.72     16.30 o 
   1  13  11        2.93       38.70     20.08 o 
   3  13  11      146.83      231.61     40.33 o 
   5  13  11     1773.76     1894.88    100.18 o 
   7  13  11      539.21      544.28     58.65 o 
   9  13  11        0.21       82.40     36.06 o 
 -10  14  11      205.97      292.02     50.29 o 
  -8  14  11      225.67      189.08     49.33 o 
  -6  14  11     1066.30     1128.27     82.78 o 
  -4  14  11      219.70      291.08     43.09 o 
  -2  14  11     1307.66     1537.86     73.34 o 
   0  14  11     2914.27     2968.19    111.47 o 
   2  14  11       75.79       91.39     33.94 o 
   4  14  11       65.12       81.97     33.69 o 
   6  14  11        0.49       47.68     31.50 o 
   8  14  11      409.36      504.45     64.20 o 
  -9  15  11      215.53      152.20     45.09 o 
  -7  15  11     1708.11     1869.57    112.01 o 
  -5  15  11      802.29      677.17     69.34 o 
  -3  15  11      274.04      256.20     36.93 o 
  -1  15  11       21.66       84.93     42.44 o 
   1  15  11     1267.37     1397.50     76.15 o 
   3  15  11      852.33      799.59    181.84 o 
   5  15  11      215.49      153.31     42.41 o 
   7  15  11        8.66       56.07     36.28 o 
  -6  16  11        0.15       21.43     30.65 o 
  -4  16  11        0.54       19.83     29.59 o 
  -2  16  11      103.84      195.76     59.85 o 
   0  16  11      129.52      129.81     33.16 o 
   2  16  11       16.78       21.10     32.10 o 
   4  16  11       16.92      146.86     55.32 o 
 -18   0  12       52.83       85.52     51.28 o 
 -16   0  12     5261.14     5181.79    291.23 o 
 -14   0  12       14.65       32.90     30.75 o 
 -12   0  12      901.95      881.31     72.79 o 
 -10   0  12     6553.60     6251.10    297.34 o 
  -8   0  12      368.09      337.83     34.96 o 
  -6   0  12      166.94      104.03     16.90 o 
  -4   0  12      461.87      300.32     27.21 o 
  -2   0  12    35458.79    35034.22   2571.14 o 
   0   0  12     4560.26     5300.62    263.51 o 
   2   0  12      394.46      413.35     19.75 o 
   4   0  12     5954.30     4865.45    301.13 o 
   6   0  12      884.10      766.96     49.32 o 
   8   0  12     5040.26     4703.66    349.33 o 
  10   0  12     7434.71     7830.69    713.05 o 
  12   0  12      586.87      644.66     83.98 o 
  14   0  12      747.35      827.77    109.24 o 
  16   0  12       32.52       68.94     66.31 o 
 -19   1  12      668.04      584.97     66.49 o 
 -17   1  12      221.65      184.72     39.22 o 
 -15   1  12       46.34       25.49     23.76 o 
 -13   1  12       79.96       69.52     22.23 o 
 -11   1  12     5985.80     5840.00    157.78 o 
  -9   1  12    12602.03    11797.21    270.04 o 
  -7   1  12      173.39      250.29     15.08 o 
  -5   1  12     1463.51     1551.89     65.05 o 
  -3   1  12    12136.58    12117.17    339.39 o 
  -1   1  12     1836.15     1714.29     31.00 o 
   1   1  12     2366.29     2195.68     32.67 o 
   3   1  12     2897.43     2937.25     81.95 o 
   5   1  12    13538.72    13151.21    313.34 o 
   7   1  12      118.87       96.02     13.33 o 
   9   1  12     5434.89     6340.60    212.41 o 
  11   1  12      747.64      726.44     72.91 o 
  13   1  12      249.07      223.62     37.41 o 
  15   1  12     2143.66     2255.44    119.80 o 
 -18   2  12      538.95      598.66     65.51 o 
 -16   2  12      698.50      741.82     62.58 o 
 -14   2  12        0.97        4.13     18.69 o 
 -12   2  12      337.18      275.96     24.36 o 
 -10   2  12     3732.09     3611.10     96.83 o 
  -8   2  12       54.57       18.24      5.37 o 
  -6   2  12      160.97      164.22     11.30 o 
  -4   2  12     1383.89     1234.58     43.14 o 
  -2   2  12    13656.36    13502.67    343.61 o 
   0   2  12     2051.39     2677.22     42.01 o 
   2   2  12     9689.75    10374.90    240.98 o 
   4   2  12     3951.49     3564.38     77.14 o 
   6   2  12       26.41       24.18      8.55 o 
   8   2  12     9791.31    10438.82    522.75 o 
  10   2  12      127.31       87.01     22.87 o 
  12   2  12       43.56       91.09     27.82 o 
  14   2  12     1665.73     1836.80    100.27 o 
  16   2  12       99.82      102.33     36.36 o 
 -17   3  12       27.08      -10.20     25.10 o 
 -15   3  12       14.53       28.36     24.85 o 
 -13   3  12     1033.07     1035.42     50.57 o 
 -11   3  12     2620.26     2525.55    116.81 o 
  -9   3  12     4942.39     5177.98    240.90 o 
  -7   3  12      879.60      794.13     33.22 o 
  -5   3  12     4235.67     4460.04     94.27 o 
  -3   3  12     4384.06     4268.17     76.72 o 
  -1   3  12      233.82      209.84     12.73 o 
   1   3  12       17.40       18.47      4.31 o 
   3   3  12     4295.04     4413.44     92.54 o 
   5   3  12     2702.49     2798.19     71.64 o 
   7   3  12      265.18      331.40     24.21 o 
   9   3  12       22.17        3.29     12.12 o 
  11   3  12     1628.63     1587.94     62.33 o 
  13   3  12       92.19       73.34     29.09 o 
  15   3  12      857.80      965.64     90.96 o 
 -18   4  12      101.45      154.77     43.97 o 
 -16   4  12      736.75      714.16     62.52 o 
 -14   4  12      861.27      940.05     75.35 o 
 -12   4  12      626.89      552.39     44.57 o 
 -10   4  12      663.61      646.02     36.00 o 
  -8   4  12        9.62      -11.91     12.40 o 
  -6   4  12       25.65        3.31      7.89 o 
  -4   4  12        2.58        1.79      6.49 o 
  -2   4  12     3837.90     3669.27     81.21 o 
   0   4  12    10524.35    10325.84    201.15 o 
   2   4  12      662.38      530.06     18.52 o 
   4   4  12     4778.62     4757.63    121.26 o 
   6   4  12      940.62     1071.82     39.34 o 
   8   4  12      479.04      441.14     30.13 o 
  10   4  12     1716.52     1660.71     62.96 o 
  12   4  12       44.97       18.78     19.84 o 
  14   4  12      346.97      410.37     61.07 o 
 -17   5  12      162.97      244.90     77.51 o 
 -15   5  12      447.12      388.46     47.27 o 
 -13   5  12      186.63      197.24     30.60 o 
 -11   5  12      899.75      671.81     40.18 o 
  -9   5  12      193.78      240.91     33.97 o 
  -7   5  12     3662.97     3609.07    164.74 o 
  -5   5  12     4745.12     4764.21    150.11 o 
  -3   5  12     4087.03     4334.74     89.17 o 
  -1   5  12     1219.69     1169.71     28.63 o 
   1   5  12      640.35      635.53     20.68 o 
   3   5  12     1704.51     1326.32     49.69 o 
   5   5  12     4530.55     4632.61    103.66 o 
   7   5  12      541.05      581.04     34.38 o 
   9   5  12     1299.26     1329.91     60.96 o 
  11   5  12       53.27       63.63     25.03 o 
  13   5  12       77.35      118.39     39.30 o 
  15   5  12        0.39       32.72     36.18 o 
 -16   6  12        8.05       37.96     24.83 o 
 -14   6  12     2753.20     3267.69    138.53 o 
 -12   6  12     1105.48     1151.72     55.86 o 
 -10   6  12     1572.68     1771.19     67.79 o 
  -8   6  12     2928.01     3059.17     86.50 o 
  -6   6  12     4033.70     3777.57    160.22 o 
  -4   6  12     4640.55     4132.34    111.01 o 
  -2   6  12     1726.29     1878.14     80.21 o 
   0   6  12     2548.87     2487.93     57.47 o 
   2   6  12     5778.48     5845.39    124.03 o 
   4   6  12      860.65      835.72     60.42 o 
   6   6  12        8.98       27.10     15.84 o 
   8   6  12      514.55      616.45     53.35 o 
  10   6  12     1298.43     1456.94    100.31 o 
  12   6  12      454.73      434.57     47.27 o 
  14   6  12       11.35      -21.07     32.66 o 
 -17   7  12      420.25      495.50     92.97 o 
 -15   7  12      973.33     1012.77     63.33 o 
 -13   7  12     1490.60     1329.12     88.31 o 
 -11   7  12      676.43      549.35     57.27 o 
  -9   7  12     1568.46     1506.73     56.27 o 
  -7   7  12     1707.63     1870.34     49.44 o 
  -5   7  12     9568.58     9418.10    338.22 o 
  -3   7  12       31.31       56.93     13.77 o 
  -1   7  12      687.46      899.39     41.33 o 
   1   7  12     1060.84      890.72     38.03 o 
   3   7  12     3499.10     3077.49     74.38 o 
   5   7  12      931.38      971.91     54.00 o 
   7   7  12     3160.97     3555.25    142.46 o 
   9   7  12     2130.47     2319.20    114.93 o 
  11   7  12       69.81       63.97     29.90 o 
  13   7  12       97.29       79.21     38.77 o 
 -16   8  12       54.94      111.95     49.37 o 
 -14   8  12      623.40      957.66    101.42 o 
 -12   8  12     2767.22     3278.60    134.95 o 
 -10   8  12     2786.30     2760.99    107.97 o 
  -8   8  12      194.95      242.83     24.74 o 
  -6   8  12      428.50      263.97     19.77 o 
  -4   8  12    15025.63    13107.98    505.63 o 
  -2   8  12      196.13      215.77     21.80 o 
   0   8  12     2348.96     2832.55    174.31 o 
   2   8  12     8283.50     8584.81    231.93 o 
   4   8  12       29.16       62.80     15.01 o 
   6   8  12      770.62      881.01     54.95 o 
   8   8  12      174.43      110.00     37.60 o 
  10   8  12     1465.97     1855.96    115.05 o 
  12   8  12      134.88      147.30     51.84 o 
  14   8  12      192.52      187.14     54.96 o 
 -15   9  12      701.20      627.04     64.23 o 
 -13   9  12      512.14      573.37     54.07 o 
 -11   9  12      533.58      462.98     43.01 o 
  -9   9  12      645.59      804.42     63.78 o 
  -7   9  12      281.97      349.74     26.72 o 
  -5   9  12     4693.33     4302.64    193.30 o 
  -3   9  12      124.25      118.61     22.84 o 
  -1   9  12       85.05      115.78     24.69 o 
   1   9  12       77.51       26.94     15.56 o 
   3   9  12     6486.77     6294.90    238.15 o 
   5   9  12      103.94      119.32     26.80 o 
   7   9  12     1277.30     1259.76     69.64 o 
   9   9  12     2048.66     2207.72    123.36 o 
  11   9  12        2.32       33.58     32.09 o 
  13   9  12       41.49        8.63     47.27 o 
 -14  10  12       12.04       54.26     35.11 o 
 -12  10  12       72.13       58.21     29.75 o 
 -10  10  12        6.74       21.18     20.47 o 
  -8  10  12     1671.03     1911.94     71.22 o 
  -6  10  12      165.83       96.13     17.61 o 
  -4  10  12     1540.64     1676.16     83.58 o 
  -2  10  12     1581.22     1813.05     71.92 o 
   0  10  12      323.00      504.48     33.50 o 
   2  10  12     2923.37     2856.10     89.71 o 
   4  10  12       86.29      124.52     32.41 o 
   6  10  12      422.73      530.84     49.40 o 
   8  10  12       25.36       26.57     24.85 o 
  10  10  12      212.69      247.26     51.72 o 
  12  10  12      101.43      171.62     65.04 o 
 -13  11  12      449.66      349.27     51.22 o 
 -11  11  12        3.98       12.63     22.10 o 
  -9  11  12     3436.51     3841.18    129.66 o 
  -7  11  12       74.38       63.46     29.43 o 
  -5  11  12       14.73       13.32     17.05 o 
  -3  11  12     1110.09     1124.39     54.74 o 
  -1  11  12       66.28      139.07     26.81 o 
   1  11  12      197.64      197.09     27.29 o 
   3  11  12      577.04      596.00     52.67 o 
   5  11  12        9.65       -1.85     19.08 o 
   7  11  12      220.12      217.72     38.87 o 
   9  11  12      453.69      489.21     93.65 o 
  11  11  12        0.00       29.87     37.89 o 
 -12  12  12       82.34       31.24     53.29 o 
 -10  12  12       12.65       -8.85     24.65 o 
  -8  12  12     2258.69     2673.39    126.89 o 
  -6  12  12      222.34      199.93     33.23 o 
  -4  12  12       60.92       52.08     21.53 o 
  -2  12  12     2167.15     2503.70     89.77 o 
   0  12  12      158.81      133.87     24.95 o 
   2  12  12        0.12        3.82     16.23 o 
   4  12  12      106.38       71.88     29.92 o 
   6  12  12      384.15      514.58     54.91 o 
   8  12  12      839.67      779.97    116.57 o 
  10  12  12      470.45      402.02     84.75 o 
 -11  13  12        0.02       51.94     73.68 o 
  -9  13  12     1580.57     1790.74    118.72 o 
  -7  13  12      255.91      161.25     38.19 o 
  -5  13  12       20.01       69.12     29.15 o 
  -3  13  12      168.57      164.66     29.86 o 
  -1  13  12      217.19      271.07     46.38 o 
   1  13  12      322.62      234.04     31.13 o 
   3  13  12      896.68      728.82     63.30 o 
   5  13  12       32.57       56.58     32.47 o 
   7  13  12      552.19      516.45     74.74 o 
   9  13  12        8.31       70.13     37.77 o 
 -10  14  12      261.12      318.69     64.84 o 
  -8  14  12      244.76      266.75     62.57 o 
  -6  14  12      654.13      648.16     65.73 o 
  -4  14  12      174.04      192.02     38.72 o 
  -2  14  12      669.98      714.66     50.41 o 
   0  14  12      498.72      398.56     43.45 o 
   2  14  12       44.99       54.05     29.25 o 
   4  14  12     1059.56     1225.33     87.37 o 
   6  14  12       62.71      110.07     59.44 o 
   8  14  12     1591.96     1660.98    113.21 o 
  -7  15  12      156.40      102.73     43.71 o 
  -5  15  12        3.17       -5.36     24.59 o 
  -3  15  12      498.20      457.34     66.11 o 
  -1  15  12      339.06      280.73     56.59 o 
   1  15  12      607.95      312.32     52.23 o 
   3  15  12      595.47      599.82     65.97 o 
   5  15  12      316.07      363.02     65.23 o 
  -6  16  12       50.51       52.60     34.58 o 
  -4  16  12      207.85      235.44     54.12 o 
  -2  16  12      740.38      874.32    101.40 o 
   0  16  12      522.76      408.54     90.85 o 
   2  16  12      550.78      328.32     54.60 o 
 -17   1  13      600.79      602.42     61.08 o 
 -15   1  13       27.34      -11.07     21.73 o 
 -13   1  13       15.35        8.86     17.06 o 
 -11   1  13      525.56      532.50     31.05 o 
  -9   1  13        1.27        4.16     11.50 o 
  -7   1  13      153.81      108.43     12.80 o 
  -5   1  13      110.62       46.58     17.08 o 
  -3   1  13      248.92      280.32     18.35 o 
  -1   1  13      158.74      157.69     12.93 o 
   1   1  13      194.36      174.11      8.30 o 
   3   1  13        6.04       26.74      7.97 o 
   5   1  13      630.77      581.36     28.48 o 
   7   1  13        1.79       -1.73      9.99 o 
   9   1  13      653.48      742.45     59.84 o 
  11   1  13       41.60       23.49     21.63 o 
  13   1  13       82.57       85.04     30.61 o 
  15   1  13       20.24       51.83     34.51 o 
 -18   2  13       51.16       59.01     35.01 o 
 -16   2  13       15.60        4.42     22.18 o 
 -14   2  13      131.96       90.07     28.25 o 
 -12   2  13     1707.72     1864.07     64.97 o 
 -10   2  13        3.15       -3.59     12.13 o 
  -8   2  13      574.51      564.48     17.21 o 
  -6   2  13     2991.53     3031.87     70.78 o 
  -4   2  13     4864.40     4894.91    107.85 o 
  -2   2  13     2795.81     3097.35     51.75 o 
   0   2  13       34.41       -0.30      6.47 o 
   2   2  13        4.51       43.43     11.28 o 
   4   2  13      837.62      759.21     39.18 o 
   6   2  13      518.34      505.99     23.96 o 
   8   2  13     2224.08     2167.81     86.13 o 
  10   2  13      839.34      820.56     55.50 o 
  12   2  13       22.26       24.10     21.70 o 
  14   2  13      522.43      491.13     53.05 o 
 -17   3  13       11.88       32.30     31.24 o 
 -15   3  13     1644.91     1325.98     78.96 o 
 -13   3  13     1231.44     1168.86     66.29 o 
 -11   3  13     2432.27     2343.03     97.10 o 
  -9   3  13     1034.15      936.41     66.28 o 
  -7   3  13    10019.93    10017.12    270.23 o 
  -5   3  13    10296.49     9973.18    245.82 o 
  -3   3  13      331.19      298.87     14.34 o 
  -1   3  13     3329.53     3532.02     57.10 o 
   1   3  13    13404.80    13034.05    298.10 o 
   3   3  13     1847.29     1696.71     40.57 o 
   5   3  13     5155.92     5111.79    137.36 o 
   7   3  13      117.24      181.93     19.56 o 
   9   3  13     3062.26     3450.22    128.38 o 
  11   3  13     2046.02     2337.05     95.31 o 
  13   3  13       60.21       47.98     27.60 o 
  15   3  13       29.22       -2.95     26.77 o 
 -18   4  13      553.67      682.92     94.26 o 
 -16   4  13      332.02      259.52     43.76 o 
 -14   4  13     1848.68     1794.34     92.59 o 
 -12   4  13     2786.52     3214.19    104.81 o 
 -10   4  13      408.99      538.58     69.72 o 
  -8   4  13      308.87      301.80     29.51 o 
  -6   4  13     4004.70     3925.24    127.11 o 
  -4   4  13     3248.96     2814.02     69.45 o 
  -2   4  13       84.39       81.62      8.28 o 
   0   4  13    10985.70    10344.12    209.79 o 
   2   4  13     1554.53     1106.46     26.26 o 
   4   4  13     7221.37     7872.61    229.40 o 
   6   4  13        0.59       14.12     13.37 o 
   8   4  13      248.79      253.13     24.71 o 
  10   4  13      447.39      438.47     40.09 o 
  12   4  13      632.56      493.54     59.36 o 
  14   4  13     1306.28     1371.89    202.23 o 
 -17   5  13       60.06       96.84     37.30 o 
 -15   5  13      588.17      540.85     59.60 o 
 -13   5  13      464.19      499.02     40.64 o 
 -11   5  13      798.63      739.73     43.19 o 
  -9   5  13     1614.71     1506.87     60.43 o 
  -7   5  13     5000.10     4370.53    115.84 o 
  -5   5  13     8807.73     8342.09    204.96 o 
  -3   5  13        7.03       13.65      7.02 o 
  -1   5  13     1252.90     1180.29     27.13 o 
   1   5  13     2528.13     2203.72     55.70 o 
   3   5  13      469.82      436.43     18.32 o 
   5   5  13       85.02       65.13     15.45 o 
   7   5  13    10076.79    10595.17    486.48 o 
   9   5  13      505.95      517.66     51.26 o 
  11   5  13      437.43      419.17     54.08 o 
  13   5  13        1.56       47.33     34.00 o 
 -16   6  13       40.60       49.30     31.44 o 
 -14   6  13     1782.97     1920.81     81.79 o 
 -12   6  13     4179.35     4091.68    142.76 o 
 -10   6  13       21.19       19.79     19.17 o 
  -8   6  13       76.96       91.88     21.13 o 
  -6   6  13     1248.71     1350.74     40.37 o 
  -4   6  13     1165.47     1126.13     29.25 o 
  -2   6  13     2897.24     2787.27     95.94 o 
   0   6  13     2791.23     2539.29     59.93 o 
   2   6  13     6870.63     6719.06    145.76 o 
   4   6  13      245.11      128.42     22.82 o 
   6   6  13       21.27        0.44     20.72 o 
   8   6  13       17.61      -13.27     25.95 o 
  10   6  13      325.60      328.77     48.30 o 
  12   6  13      120.08       90.71     42.17 o 
  14   6  13      462.38      420.01     70.74 o 
 -17   7  13       15.58      -24.24     30.51 o 
 -15   7  13      107.83      127.87     39.75 o 
 -13   7  13     1406.57     1437.62     78.24 o 
 -11   7  13     1941.36     2034.50     83.42 o 
  -9   7  13     1629.34     1708.06     67.19 o 
  -7   7  13       68.23       71.79     15.41 o 
  -5   7  13     2024.41     1899.69     56.09 o 
  -3   7  13      929.35     1124.05     42.92 o 
  -1   7  13      158.13      170.58     20.74 o 
   1   7  13       79.04       61.40     14.99 o 
   3   7  13       99.33      109.55     23.93 o 
   5   7  13     2375.37     2358.06     86.74 o 
   7   7  13      174.53      223.86     34.54 o 
   9   7  13      646.26      853.68     73.53 o 
  11   7  13       73.77       79.85     26.64 o 
  13   7  13       28.92      108.27     92.04 o 
 -16   8  13        2.13       42.17     32.56 o 
 -14   8  13      186.18      163.13     45.70 o 
 -12   8  13      160.32      155.43     31.34 o 
 -10   8  13       46.26       32.20     22.43 o 
  -8   8  13     1331.24     1551.42     60.37 o 
  -6   8  13       35.40       36.11     12.52 o 
  -4   8  13      814.56      870.61     38.92 o 
  -2   8  13       70.66       58.07     16.32 o 
   0   8  13      334.76      381.89     28.42 o 
   2   8  13     1280.41     1360.01     78.46 o 
   4   8  13      674.52      780.60    115.68 o 
   6   8  13      832.08     1067.62     58.59 o 
   8   8  13       77.02      123.80     35.58 o 
  10   8  13        0.97        8.66     25.52 o 
  12   8  13      124.55      175.22     63.84 o 
 -15   9  13      491.54      573.87     98.17 o 
 -13   9  13      390.47      303.39     45.34 o 
 -11   9  13      574.10      655.20     54.02 o 
  -9   9  13     2334.02     2285.25     85.34 o 
  -7   9  13     2503.72     2655.29     94.73 o 
  -5   9  13      682.17      732.96     71.84 o 
  -3   9  13      138.60      157.12     23.89 o 
  -1   9  13      212.51      198.09     23.88 o 
   1   9  13       85.78       57.36     17.25 o 
   3   9  13     3125.80     3321.25    129.72 o 
   5   9  13      116.37      116.11     30.62 o 
   7   9  13       37.45      128.60     64.49 o 
   9   9  13       38.30       39.01     30.88 o 
  11   9  13       77.96      155.30     68.48 o 
 -14  10  13       61.44       19.53     26.75 o 
 -12  10  13      134.29      111.30     35.80 o 
 -10  10  13      995.51     1079.38     60.33 o 
  -8  10  13     2555.04     3082.16    110.60 o 
  -6  10  13     1597.49     1809.80     83.54 o 
  -4  10  13     2492.20     2564.07     88.87 o 
  -2  10  13      152.77      193.31     27.69 o 
   0  10  13      452.32      493.62     35.70 o 
   2  10  13     1902.70     1704.36     94.39 o 
   4  10  13      210.18      134.77     31.11 o 
   6  10  13       10.58       70.06     29.17 o 
   8  10  13      156.39      187.75     43.79 o 
  10  10  13       66.81       99.61     51.99 o 
  12  10  13       89.63      149.51     54.39 o 
 -13  11  13      523.44      324.55     64.47 o 
 -11  11  13      927.34     1066.74     82.12 o 
  -9  11  13     1644.00     1639.71     93.95 o 
  -7  11  13      120.74      106.93     30.60 o 
  -5  11  13     1967.05     1803.84     71.52 o 
  -3  11  13     2438.55     2431.99     87.22 o 
  -1  11  13       16.93        5.35     15.79 o 
   1  11  13       23.38       41.46     18.32 o 
   3  11  13     1133.73     1353.62     75.99 o 
   5  11  13       60.20       33.49     26.73 o 
   7  11  13      461.02      400.37     48.66 o 
   9  11  13       22.47      -38.44     38.44 o 
  11  11  13      334.86      380.13     80.06 o 
 -12  12  13      309.37      405.23     66.88 o 
 -10  12  13      389.84      355.24     50.56 o 
  -8  12  13      207.25      196.15     41.28 o 
  -6  12  13      304.02      188.98     36.31 o 
  -4  12  13      766.75      896.73     87.67 o 
  -2  12  13      728.75      574.28     53.23 o 
   0  12  13      725.70      758.21     78.50 o 
   2  12  13       12.90       33.68     25.06 o 
   4  12  13      503.41      447.25     50.58 o 
   6  12  13        2.17       35.38     27.63 o 
   8  12  13      276.65      268.61     46.84 o 
  10  12  13        9.79       19.39     34.06 o 
 -11  13  13      378.45      246.37     52.69 o 
  -9  13  13      855.45      729.10    201.96 o 
  -7  13  13        4.34       18.97     27.75 o 
  -5  13  13       15.82        2.50     25.25 o 
  -3  13  13      280.08      269.17     35.15 o 
  -1  13  13      487.00      434.47     39.23 o 
   1  13  13      798.77      794.33     79.59 o 
   3  13  13       89.72       37.20     27.66 o 
   5  13  13      759.74      756.26     67.44 o 
   7  13  13      177.39      139.33     41.29 o 
 -10  14  13       49.40       51.76     44.45 o 
  -8  14  13       37.35       30.39     29.72 o 
  -6  14  13       57.60       91.48     35.40 o 
  -4  14  13       20.49       36.05     27.66 o 
  -2  14  13      232.91      224.85     35.65 o 
   0  14  13       84.41       69.08     31.91 o 
   2  14  13      101.59       92.99     36.84 o 
   4  14  13        9.86       68.30     56.33 o 
   6  14  13       41.10       72.52     36.17 o 
  -7  15  13       22.15       14.61     27.63 o 
  -5  15  13       91.34       57.18     33.32 o 
  -3  15  13       18.14      -12.15     25.85 o 
  -1  15  13       44.77       74.41     41.03 o 
   1  15  13      792.84      618.63     66.85 o 
   3  15  13      148.91       96.98     40.88 o 
   5  15  13      392.77      383.22     60.37 o 
  -4  16  13      859.88      801.66     95.51 o 
  -2  16  13      185.71      299.39     61.31 o 
   0  16  13      885.56      635.55    190.79 o 
 -18   0  14     2326.83     2787.08    212.66 o 
 -16   0  14      167.55      239.59     58.85 o 
 -14   0  14      195.66      180.89     47.23 o 
 -12   0  14      343.94      290.52     68.81 o 
 -10   0  14      782.53      577.88    116.31 o 
  -8   0  14      255.76      307.24     43.73 o 
  -6   0  14      348.47      434.72     37.01 o 
  -4   0  14      386.63      342.30     30.57 o 
  -2   0  14     4265.63     4305.27    145.09 o 
   0   0  14    12319.09    11587.90    444.66 o 
   2   0  14       42.49      100.36     12.59 o 
   4   0  14     5263.50     4774.01    405.98 o 
   6   0  14     1152.95     1034.66     65.53 o 
   8   0  14     5942.29     5749.45    244.56 o 
  10   0  14     2992.90     2706.91    460.89 o 
  12   0  14     3944.96     4479.61    240.79 o 
  14   0  14       20.18      -28.55     38.45 o 
 -17   1  14        1.32      -12.45     25.96 o 
 -15   1  14       98.19      102.97     31.15 o 
 -13   1  14       54.09      102.60     27.68 o 
 -11   1  14     3983.58     3834.09    107.61 o 
  -9   1  14      816.78      980.04     45.36 o 
  -7   1  14     1259.99     1123.25     39.10 o 
  -5   1  14      128.76      133.75     17.82 o 
  -3   1  14     4840.72     4525.75    132.74 o 
  -1   1  14      513.72      564.01     27.46 o 
   1   1  14     3530.43     3397.15     61.63 o 
   3   1  14      881.36      898.73     24.82 o 
   5   1  14     4801.47     4602.31    158.65 o 
   7   1  14      405.61      291.55     19.12 o 
   9   1  14        4.32        8.92     17.86 o 
  11   1  14     1721.29     1677.06     88.40 o 
  13   1  14      108.09      141.05     34.18 o 
  15   1  14      171.37      143.18     40.36 o 
 -18   2  14      863.55      672.13     69.98 o 
 -16   2  14        1.88       22.70     26.02 o 
 -14   2  14      461.56      439.86     45.74 o 
 -12   2  14      552.86      541.24     44.36 o 
 -10   2  14        6.43       18.59     12.83 o 
  -8   2  14      165.48      153.96     18.53 o 
  -6   2  14     2228.62     2007.05     53.73 o 
  -4   2  14     2759.28     3052.98     84.90 o 
  -2   2  14     1966.64     1969.81     61.33 o 
   0   2  14      545.30      338.58     15.02 o 
   2   2  14       13.60       10.59      8.26 o 
   4   2  14     3664.49     3377.64     85.59 o 
   6   2  14        0.67        1.00      9.76 o 
   8   2  14      306.82      281.14     26.36 o 
  10   2  14      694.63      657.00     51.16 o 
  12   2  14      592.18      482.92     47.47 o 
  14   2  14      239.06      300.36     56.51 o 
 -17   3  14        5.69       -7.32     25.25 o 
 -15   3  14      261.15      281.06     42.00 o 
 -13   3  14      353.49      373.21     41.22 o 
 -11   3  14     1252.18     1275.53     50.19 o 
  -9   3  14     1175.33     1096.21     52.09 o 
  -7   3  14     3526.74     3710.24    122.44 o 
  -5   3  14     1442.56     1359.95     40.85 o 
  -3   3  14     1237.23     1247.59     33.73 o 
  -1   3  14       62.35       32.83      6.74 o 
   1   3  14      487.15      348.35     14.29 o 
   3   3  14     1612.41     1592.16     50.05 o 
   5   3  14     2731.64     2869.68     78.33 o 
   7   3  14       29.87       42.72     14.10 o 
   9   3  14     5411.23     5656.92    192.74 o 
  11   3  14      853.91      691.41     54.23 o 
  13   3  14      445.63      350.44     59.58 o 
 -16   4  14       75.87       81.64     32.89 o 
 -14   4  14      927.65      919.62     64.78 o 
 -12   4  14      483.67      589.53     40.75 o 
 -10   4  14        5.33       18.38     15.76 o 
  -8   4  14      128.73      107.77     21.27 o 
  -6   4  14     2303.15     2118.93     62.24 o 
  -4   4  14     2924.95     3027.95     67.81 o 
  -2   4  14     1518.89     1461.40     31.30 o 
   0   4  14      129.94      102.89      8.09 o 
   2   4  14      139.66      200.97     20.01 o 
   4   4  14        1.11       -1.10      7.43 o 
   6   4  14     1441.42     1849.06     63.09 o 
   8   4  14      171.96      193.76     30.16 o 
  10   4  14      159.98      142.67     37.26 o 
  12   4  14     1754.68     2172.32    126.00 o 
  14   4  14       97.25       90.07     42.73 o 
 -17   5  14       22.38      104.36     38.31 o 
 -15   5  14       11.74       30.77     23.92 o 
 -13   5  14     1120.04     1108.83     65.69 o 
 -11   5  14     1251.14     1142.17    132.26 o 
  -9   5  14     1821.96     1966.64     71.56 o 
  -7   5  14     1220.88     1132.00     77.63 o 
  -5   5  14      380.22      383.75     33.96 o 
  -3   5  14        6.55        0.10      6.60 o 
  -1   5  14     1000.94      854.87     33.49 o 
   1   5  14     5263.44     5185.29    125.52 o 
   3   5  14       87.15       28.74      8.72 o 
   5   5  14     1589.83     1709.59     78.89 o 
   7   5  14      456.19      302.38     47.12 o 
   9   5  14     1504.30     1620.05     79.55 o 
  11   5  14      471.23      518.92     62.01 o 
  13   5  14      120.45      122.98     68.87 o 
 -16   6  14       27.77       73.81     35.69 o 
 -14   6  14       61.57      141.71     60.13 o 
 -12   6  14       97.02       99.18     26.39 o 
 -10   6  14     1938.03     1972.21     79.73 o 
  -8   6  14      256.67      271.76     25.15 o 
  -6   6  14     3671.02     3650.20    101.49 o 
  -4   6  14     2016.79     1976.95     79.27 o 
  -2   6  14     1376.10     1355.53     70.70 o 
   0   6  14      483.90      526.83     23.00 o 
   2   6  14      152.52      138.68     13.14 o 
   4   6  14      212.82      249.25     30.38 o 
   6   6  14      924.98      826.43     58.17 o 
   8   6  14      352.18      432.32     49.40 o 
  10   6  14     1132.23     1335.45     72.31 o 
  12   6  14        3.93       63.79     37.11 o 
  14   6  14       47.31       46.81     38.22 o 
 -15   7  14      356.15      290.12     47.76 o 
 -13   7  14     1485.02     1405.88     87.59 o 
 -11   7  14      126.67       24.68     21.40 o 
  -9   7  14      396.52      460.22     52.39 o 
  -7   7  14      252.42      302.65     25.18 o 
  -5   7  14     2987.32     2849.83     71.69 o 
  -3   7  14     4729.75     4650.61    130.39 o 
  -1   7  14      898.13      905.81     41.03 o 
   1   7  14      466.71      474.07     26.98 o 
   3   7  14     3419.57     3493.72    118.47 o 
   5   7  14      216.85      179.65     29.42 o 
   7   7  14      102.90      139.77     33.22 o 
   9   7  14      701.30      789.28     80.84 o 
  11   7  14       47.29       86.29     60.84 o 
  13   7  14       35.33       31.66     67.20 o 
 -16   8  14        4.22       70.27     36.95 o 
 -14   8  14     1168.25     1131.18     72.52 o 
 -12   8  14     3446.96     3220.50    126.41 o 
 -10   8  14     1750.71     1941.20     82.04 o 
  -8   8  14      694.91      826.94     41.42 o 
  -6   8  14       56.63       87.01     15.37 o 
  -4   8  14      105.79       72.27     12.83 o 
  -2   8  14      169.72      117.69     18.75 o 
   0   8  14     2655.69     2711.61    137.26 o 
   2   8  14       78.13       99.39     24.68 o 
   4   8  14      234.83      239.98     45.49 o 
   6   8  14     2266.42     2485.27    104.37 o 
   8   8  14       43.36       13.03     27.66 o 
  10   8  14     1830.42     2220.88    132.48 o 
  12   8  14      131.38      240.50    100.79 o 
 -15   9  14      615.55      694.34     78.14 o 
 -13   9  14       61.38      101.18     52.66 o 
 -11   9  14     1114.58     1200.46     65.64 o 
  -9   9  14      191.48      250.28     40.68 o 
  -7   9  14     1002.00     1130.97     51.47 o 
  -5   9  14      434.29      456.46     33.79 o 
  -3   9  14        1.06       23.67     15.95 o 
  -1   9  14     1501.36     1747.36     62.19 o 
   1   9  14     2021.07     1850.44    136.07 o 
   3   9  14     2199.25     2230.48     94.22 o 
   5   9  14      407.52      480.82     47.59 o 
   7   9  14      293.24      401.06     54.92 o 
   9   9  14      355.69      273.08     45.54 o 
  11   9  14      145.12      129.99     89.40 o 
 -14  10  14      168.67      263.86     66.53 o 
 -12  10  14      240.22      138.78     36.07 o 
 -10  10  14      665.94      820.60     99.17 o 
  -8  10  14     4056.19     4639.15    177.87 o 
  -6  10  14      117.14      128.82     29.99 o 
  -4  10  14      481.64      339.98     31.30 o 
  -2  10  14       25.69        4.74     15.58 o 
   0  10  14      509.46      629.32     38.03 o 
   2  10  14      463.44      650.09     52.90 o 
   4  10  14       31.94       22.92     27.40 o 
   6  10  14     3791.21     4558.52    185.48 o 
   8  10  14        4.36       33.54     37.36 o 
  10  10  14      618.03      561.44    133.81 o 
 -13  11  14      209.24      187.85     51.73 o 
 -11  11  14      248.38      333.53     61.89 o 
  -9  11  14       43.18       81.46     39.17 o 
  -7  11  14      722.12      743.41     58.89 o 
  -5  11  14      473.04      395.15     45.06 o 
  -3  11  14      733.82      845.18     44.54 o 
  -1  11  14     6847.82     7485.93    444.87 o 
   1  11  14      644.99      570.86     49.08 o 
   3  11  14     1261.46     1303.98     76.73 o 
   5  11  14      145.21      107.65     30.15 o 
   7  11  14      400.54      661.27     62.40 o 
   9  11  14      688.63      811.28    140.86 o 
 -12  12  14      285.74      401.91     87.17 o 
 -10  12  14      679.83      701.38    136.72 o 
  -8  12  14     2322.49     2809.24    135.75 o 
  -6  12  14      135.79       77.80     29.93 o 
  -4  12  14      589.03      542.34     58.01 o 
  -2  12  14       82.13       47.91     20.87 o 
   0  12  14      760.65      924.31     65.81 o 
   2  12  14      108.40      106.57     32.85 o 
   4  12  14      456.75      421.40     50.79 o 
   6  12  14      931.41     1279.28     84.82 o 
   8  12  14      199.00      169.80     50.21 o 
 -11  13  14      102.78      145.63     80.90 o 
  -9  13  14        3.06       30.46     29.42 o 
  -7  13  14      439.55      301.41     48.09 o 
  -5  13  14      737.43      963.62     68.92 o 
  -3  13  14       43.64       76.39     25.47 o 
  -1  13  14     1103.83     1165.24     78.37 o 
   1  13  14       70.77       76.53     30.84 o 
   3  13  14      160.91      174.81     44.66 o 
   5  13  14      172.58      165.94     47.75 o 
   7  13  14      117.70      203.50     47.47 o 
  -8  14  14      554.80      565.24    118.86 o 
  -6  14  14      696.19      603.71     99.49 o 
  -4  14  14       12.39       -8.69     23.92 o 
  -2  14  14       22.30       59.85     37.78 o 
   0  14  14       13.17       38.86     36.76 o 
   2  14  14       72.63       79.75     34.86 o 
   4  14  14      168.31      200.51     47.89 o 
   6  14  14        7.70       56.41     39.76 o 
  -7  15  14       21.46       68.90     43.39 o 
  -5  15  14     2535.49     3401.83    164.06 o 
  -3  15  14      392.07      457.93     90.49 o 
  -1  15  14        7.40       36.90     32.96 o 
   1  15  14      682.72      779.61    173.93 o 
   3  15  14       70.62       87.96     38.78 o 
 -17   1  15      400.24      310.36     57.92 o 
 -15   1  15      435.29      314.63     44.42 o 
 -13   1  15        1.54       14.63     20.08 o 
 -11   1  15      378.69      370.81     36.39 o 
  -9   1  15        7.04       16.23      9.37 o 
  -7   1  15      915.90      855.43     66.19 o 
  -5   1  15       71.08      116.02     22.62 o 
  -3   1  15     1178.26     1196.31     48.51 o 
  -1   1  15       43.23       34.10      8.70 o 
   1   1  15      651.50      563.60     16.81 o 
   3   1  15      275.97      284.58     18.71 o 
   5   1  15       89.52       73.31     16.83 o 
   7   1  15     3791.84     3647.71    180.45 o 
   9   1  15     1600.65     1448.63    190.95 o 
  11   1  15      182.08       97.36     30.82 o 
  13   1  15       41.26       41.20     38.00 o 
 -16   2  15       85.37       57.20     27.59 o 
 -14   2  15      677.47      652.47     57.19 o 
 -12   2  15      287.32      289.91     35.56 o 
 -10   2  15     1154.77     1215.93     46.97 o 
  -8   2  15     3009.64     3085.64     71.28 o 
  -6   2  15       32.44       57.46     12.20 o 
  -4   2  15      605.95      677.36     28.42 o 
  -2   2  15     1412.34     1288.88     37.31 o 
   0   2  15     1788.03     1531.14     51.65 o 
   2   2  15     5334.38     5265.26    142.92 o 
   4   2  15     3207.04     2912.69    114.49 o 
   6   2  15      667.13      707.48     43.96 o 
   8   2  15        3.15       65.17     22.45 o 
  10   2  15      569.30      487.74     44.71 o 
  12   2  15      122.53       71.37     29.02 o 
  14   2  15      277.45      305.60     55.89 o 
 -17   3  15       34.73       18.16     28.08 o 
 -15   3  15     1361.96     1287.90     79.46 o 
 -13   3  15      326.83      318.99     36.56 o 
 -11   3  15      554.21      878.46     49.09 o 
  -9   3  15      394.97      379.72     29.16 o 
  -7   3  15      463.38      338.18     24.95 o 
  -5   3  15     8834.71     9375.73    243.96 o 
  -3   3  15     4866.00     5103.88    109.04 o 
  -1   3  15        2.28       13.72      7.02 o 
   1   3  15      209.36      225.62     14.90 o 
   3   3  15      542.17      431.20     27.73 o 
   5   3  15     4638.04     4504.07    125.69 o 
   7   3  15     1226.66     1464.90     53.78 o 
   9   3  15     1177.50     1287.87     81.63 o 
  11   3  15      436.46      441.44     56.63 o 
  13   3  15       52.87       18.70     31.63 o 
 -16   4  15       14.03       89.23     39.93 o 
 -14   4  15     1728.76     1759.48     93.22 o 
 -12   4  15     1529.32     1805.49     74.64 o 
 -10   4  15      916.30      883.14     48.58 o 
  -8   4  15     2548.24     2541.70     81.00 o 
  -6   4  15        2.00      -10.31     10.58 o 
  -4   4  15     1716.57     1772.14     45.04 o 
  -2   4  15     1348.95     1111.13     26.84 o 
   0   4  15     7840.95     7295.04    143.18 o 
   2   4  15     4803.65     5177.36    141.16 o 
   4   4  15      620.62      685.22     33.46 o 
   6   4  15     2261.09     2137.06     85.00 o 
   8   4  15      939.59     1119.65     82.11 o 
  10   4  15      566.86      654.07     65.46 o 
  12   4  15       50.63       70.71     36.69 o 
  14   4  15      593.58      469.17     72.19 o 
 -17   5  15       98.09      153.73     43.35 o 
 -15   5  15      100.18       81.23     31.65 o 
 -13   5  15     2073.12     2067.93    100.21 o 
 -11   5  15       35.30       17.38     21.17 o 
  -9   5  15       51.64       40.73     28.34 o 
  -7   5  15      811.44      665.28     33.18 o 
  -5   5  15     5366.06     5403.80    153.18 o 
  -3   5  15     4486.14     4617.59    102.21 o 
  -1   5  15     1003.49      949.68     44.02 o 
   1   5  15       73.68       28.93      9.72 o 
   3   5  15     3328.06     3510.90    122.08 o 
   5   5  15      584.66      492.55     43.24 o 
   7   5  15     1320.14     1296.02     73.77 o 
   9   5  15      306.44      379.37     52.22 o 
  11   5  15      177.25      140.50     42.28 o 
  13   5  15        4.87       -0.95     25.36 o 
 -16   6  15        2.37       -4.39     31.55 o 
 -14   6  15      129.36      172.31     38.00 o 
 -12   6  15       49.42       37.79     23.21 o 
 -10   6  15      197.98      246.97     31.44 o 
  -8   6  15      102.94       96.60     22.30 o 
  -6   6  15     4547.63     4352.76    133.60 o 
  -4   6  15     7261.94     7616.90    185.50 o 
  -2   6  15       59.55       53.75     16.14 o 
   0   6  15      352.01      286.81     21.91 o 
   2   6  15       60.75       78.77     20.72 o 
   4   6  15     1293.66     1408.86    139.38 o 
   6   6  15      283.44      208.45     33.00 o 
   8   6  15       19.71        3.66     21.07 o 
  10   6  15      386.83      417.00     57.96 o 
  12   6  15      172.10      306.59     58.29 o 
 -15   7  15      633.17      545.07    114.30 o 
 -13   7  15       87.23       51.04     25.30 o 
 -11   7  15     1507.63     1478.20    102.75 o 
  -9   7  15     1101.46     1203.26     56.03 o 
  -7   7  15        1.04       11.82     12.96 o 
  -5   7  15      235.94      220.16     24.51 o 
  -3   7  15     1574.45     1510.11     56.67 o 
  -1   7  15        0.02       -4.97     13.48 o 
   1   7  15     1750.70     1741.31     53.89 o 
   3   7  15     1597.90     1586.41     73.05 o 
   5   7  15      412.38      408.04     47.24 o 
   7   7  15        0.55        3.70     20.22 o 
   9   7  15      590.72      558.67     62.93 o 
  11   7  15      131.79      200.56     76.62 o 
 -14   8  15      218.03      223.65     41.55 o 
 -12   8  15       32.48      -17.29     20.98 o 
 -10   8  15      184.99      193.14     32.30 o 
  -8   8  15      118.10       72.99     22.62 o 
  -6   8  15      443.87      387.81     43.34 o 
  -4   8  15      236.80      211.84     23.92 o 
  -2   8  15     1232.26     1258.57     57.26 o 
   0   8  15      210.47      128.44     21.09 o 
   2   8  15      121.13      133.06     27.19 o 
   4   8  15      121.04      131.81     29.22 o 
   6   8  15       85.78      138.31     55.74 o 
   8   8  15       15.92       19.31     27.58 o 
  10   8  15       40.44       48.47     46.08 o 
  12   8  15      176.30      233.83     60.55 o 
 -15   9  15      178.47      173.24     50.26 o 
 -13   9  15      542.95      447.62     63.00 o 
 -11   9  15        5.34        3.53     17.03 o 
  -9   9  15     1217.16     1131.53     62.06 o 
  -7   9  15      686.56      712.51     50.57 o 
  -5   9  15       26.44        1.06     14.74 o 
  -3   9  15      124.69      115.33     22.96 o 
  -1   9  15      798.76     1037.89     57.62 o 
   1   9  15       22.87       26.45     22.91 o 
   3   9  15      193.53      207.92     37.96 o 
   5   9  15      630.82      609.29     57.48 o 
   7   9  15      296.87      329.63     53.81 o 
   9   9  15        5.83       50.86     35.77 o 
  11   9  15        3.62      -17.73     46.20 o 
 -14  10  15      102.55      143.58     85.31 o 
 -12  10  15      192.20      119.84     41.67 o 
 -10  10  15       51.28       10.70     27.53 o 
  -8  10  15      190.96      125.67     31.92 o 
  -6  10  15     1377.33     1500.75     79.28 o 
  -4  10  15        0.39        8.28     15.07 o 
  -2  10  15     5674.10     5537.30    164.53 o 
   0  10  15        5.78       -3.03     17.30 o 
   2  10  15      116.39      197.53     29.14 o 
   4  10  15     1663.94     1720.50     87.32 o 
   6  10  15      139.02      262.81     44.23 o 
   8  10  15       66.32      111.66     41.52 o 
  10  10  15       25.66       86.46     83.41 o 
 -13  11  15        3.99       40.12     50.85 o 
 -11  11  15       65.80      106.92     85.32 o 
  -9  11  15      248.94      260.74     43.00 o 
  -7  11  15      478.18      406.72     53.98 o 
  -5  11  15      261.46      116.68     32.57 o 
  -3  11  15       46.61       47.89     21.17 o 
  -1  11  15       14.23       13.89     23.20 o 
   1  11  15     1940.32     2029.11     94.95 o 
   3  11  15       44.94       95.83     33.10 o 
   5  11  15      529.64      545.19     55.88 o 
   7  11  15      105.04      146.39     39.55 o 
   9  11  15      124.21      116.61     45.90 o 
 -12  12  15      806.94      757.64    148.82 o 
 -10  12  15      195.76      212.54     45.32 o 
  -8  12  15      116.72       43.22     30.01 o 
  -6  12  15      294.23      328.95     46.98 o 
  -4  12  15        6.41       29.32     23.73 o 
  -2  12  15      265.15      173.69     26.76 o 
   0  12  15       31.67       56.30     27.84 o 
   2  12  15       72.92       45.01     28.24 o 
   4  12  15       47.37      101.35     38.09 o 
   6  12  15      699.24     1011.97     77.52 o 
   8  12  15       94.29      103.66     39.44 o 
  -9  13  15       33.68       81.23     35.89 o 
  -7  13  15      225.32      180.26     42.90 o 
  -5  13  15        9.26       13.10     31.41 o 
  -3  13  15       98.09       80.53     27.44 o 
  -1  13  15      677.09      657.51     69.35 o 
   1  13  15        3.90        1.84     19.33 o 
   3  13  15      455.21      394.41     63.12 o 
   5  13  15        6.29       65.93     34.55 o 
   7  13  15      190.96      162.44     46.45 o 
  -8  14  15        3.91       25.16     30.11 o 
  -6  14  15      569.97      481.15    119.68 o 
  -4  14  15      782.32      647.43     63.67 o 
  -2  14  15       19.98       31.72     34.84 o 
   0  14  15        2.43        8.54     25.16 o 
   2  14  15      169.73      173.21     64.43 o 
   4  14  15      310.22      405.66     72.53 o 
  -5  15  15      235.22      290.31     53.75 o 
  -3  15  15      484.19      435.17    142.32 o 
  -1  15  15        2.85      -26.89     29.51 o 
   1  15  15       96.79       69.49     37.21 o 
 -16   0  16     1397.57     1069.94    110.32 o 
 -14   0  16      108.21       75.52     39.99 o 
 -12   0  16      129.57      138.90     40.51 o 
 -10   0  16      932.86      943.10     71.13 o 
  -8   0  16     5290.29     5636.42    246.29 o 
  -6   0  16     3660.56     3535.53    148.71 o 
  -4   0  16      689.94      789.28     71.38 o 
  -2   0  16        0.13       -9.23     14.25 o 
   0   0  16     6210.73     5512.92    355.71 o 
   2   0  16        2.45        8.13      9.75 o 
   4   0  16     9564.92     9657.15    868.75 o 
   6   0  16      521.53      562.04     60.38 o 
   8   0  16       51.99      -16.19     22.49 o 
  10   0  16     1705.81     1477.84    107.54 o 
  12   0  16      315.25      422.24     99.71 o 
  14   0  16       10.12      -10.41     36.19 o 
 -17   1  16      103.29       55.45     35.03 o 
 -15   1  16     2683.79     3330.33    144.57 o 
 -13   1  16      465.79      515.33     47.92 o 
 -11   1  16     1287.62     1238.46     62.50 o 
  -9   1  16     1633.37     1790.96     86.69 o 
  -7   1  16      516.51      433.35     26.54 o 
  -5   1  16     2740.68     2648.66     83.14 o 
  -3   1  16       35.97       50.89     12.86 o 
  -1   1  16     1213.89     1184.94     49.54 o 
   1   1  16    10943.06    10431.64    320.25 o 
   3   1  16      637.04      669.75     35.70 o 
   5   1  16     1516.14     1654.02     94.79 o 
   7   1  16     3988.38     3846.51    161.93 o 
   9   1  16        9.74        1.18     16.80 o 
  11   1  16     3630.90     4116.54    187.21 o 
  13   1  16       70.75       73.23     40.76 o 
 -16   2  16      147.54       99.42     35.26 o 
 -14   2  16      331.93      227.97     38.57 o 
 -12   2  16      922.42      798.91     52.59 o 
 -10   2  16      102.93       76.47     19.38 o 
  -8   2  16      129.27      134.76     15.96 o 
  -6   2  16     9715.80     9690.29    258.18 o 
  -4   2  16     1043.61      903.33     47.70 o 
  -2   2  16     1597.21     1680.91     45.78 o 
   0   2  16     2271.14     1903.60     54.55 o 
   2   2  16        4.29       33.41     11.50 o 
   4   2  16     5276.63     4662.20    118.03 o 
   6   2  16      819.09      856.47     47.14 o 
   8   2  16     1429.29     1652.80    147.66 o 
  10   2  16       21.21        7.36     18.67 o 
  12   2  16       53.76       91.69     39.48 o 
 -17   3  16       80.22       39.45     32.06 o 
 -15   3  16      196.17      134.61     38.02 o 
 -13   3  16     1017.31     1137.58     71.70 o 
 -11   3  16     1139.88     1354.12     56.50 o 
  -9   3  16       22.54        8.63     12.99 o 
  -7   3  16     1730.04     1769.00     53.54 o 
  -5   3  16     1010.32      926.93     64.80 o 
  -3   3  16     1608.23     1496.95     43.45 o 
  -1   3  16     2166.14     2064.66     58.48 o 
   1   3  16     2996.98     3117.98     85.21 o 
   3   3  16     2713.08     2819.89    141.77 o 
   5   3  16      455.55      357.08     38.05 o 
   7   3  16      982.87      980.95     57.32 o 
   9   3  16      200.57      141.42     38.18 o 
  11   3  16      688.43      676.43     70.32 o 
  13   3  16      234.13      206.18     60.28 o 
 -16   4  16       30.16        6.38     23.46 o 
 -14   4  16      145.63      182.01     36.70 o 
 -12   4  16      237.14      155.62     27.17 o 
 -10   4  16      144.97      211.38     28.39 o 
  -8   4  16       15.69       -2.65     14.97 o 
  -6   4  16      869.14      763.51     37.62 o 
  -4   4  16     5192.81     5461.96    127.42 o 
  -2   4  16      337.76      326.82     17.89 o 
   0   4  16     7580.44     7359.96    167.52 o 
   2   4  16      639.00      651.62     36.32 o 
   4   4  16      992.68     1037.70    102.31 o 
   6   4  16      987.67      938.68    119.48 o 
   8   4  16       44.23       92.26     35.47 o 
  10   4  16     1531.31     1502.12     96.20 o 
  12   4  16      252.02      207.19     49.81 o 
 -15   5  16      106.97       72.10     32.03 o 
 -13   5  16       73.67      157.48     34.63 o 
 -11   5  16      522.44      688.54     48.56 o 
  -9   5  16     2099.43     2248.12     85.30 o 
  -7   5  16        4.28        3.83     13.30 o 
  -5   5  16      692.00      619.04     28.00 o 
  -3   5  16       46.98       41.32     11.04 o 
  -1   5  16       87.11       44.82      9.08 o 
   1   5  16      556.94      603.06     45.89 o 
   3   5  16      605.28      655.05     65.02 o 
   5   5  16      894.00      955.74     54.48 o 
   7   5  16     1095.88     1122.70     68.74 o 
   9   5  16      785.30      843.53     76.31 o 
  11   5  16      167.26       94.19     40.06 o 
  13   5  16      395.18      284.26     58.96 o 
 -16   6  16       90.38      120.73     46.55 o 
 -14   6  16      396.28      369.00     52.81 o 
 -12   6  16       11.06       14.78     21.90 o 
 -10   6  16     3288.68     3462.64    116.29 o 
  -8   6  16      979.38     1037.70     50.97 o 
  -6   6  16      507.39      426.07     40.50 o 
  -4   6  16      519.58      632.58     51.95 o 
  -2   6  16     2475.58     2362.49     76.00 o 
   0   6  16      871.16      938.34     48.86 o 
   2   6  16     1211.15     1220.30     58.50 o 
   4   6  16      140.29      182.23     45.96 o 
   6   6  16     1119.13     1087.22     64.85 o 
   8   6  16      158.97      117.28     46.73 o 
  10   6  16     1107.30     1419.07    103.18 o 
  12   6  16      356.82      399.71     74.94 o 
 -15   7  16      275.86      312.59     64.33 o 
 -13   7  16      498.95      387.05     48.67 o 
 -11   7  16     2457.00     2821.88    115.40 o 
  -9   7  16      143.41      193.37     27.18 o 
  -7   7  16      298.22      371.58     31.24 o 
  -5   7  16     1928.30     1972.69     86.15 o 
  -3   7  16     2789.34     2814.83     82.34 o 
  -1   7  16     1090.29     1012.75     62.35 o 
   1   7  16        2.04       21.65     17.44 o 
   3   7  16      365.51      390.43     37.29 o 
   5   7  16      193.67      181.94     37.43 o 
   7   7  16      595.72      653.45     62.26 o 
   9   7  16      248.33      282.66     65.23 o 
  11   7  16      560.35      629.59     78.15 o 
 -14   8  16      192.53      300.42     52.23 o 
 -12   8  16      117.97      106.01     31.33 o 
 -10   8  16     2573.05     2764.45    119.08 o 
  -8   8  16     1343.57     1430.48     57.52 o 
  -6   8  16      128.51      125.41     29.68 o 
  -4   8  16      662.00      941.42     46.86 o 
  -2   8  16      140.32      135.26     25.24 o 
   0   8  16       12.43       46.81     21.94 o 
   2   8  16     1563.08     1413.70     69.24 o 
   4   8  16     1531.74     1552.56     96.95 o 
   6   8  16      994.21     1196.89     79.74 o 
   8   8  16       99.69      140.93     39.66 o 
  10   8  16       25.82      180.30    118.93 o 
 -13   9  16      438.69      292.06     57.76 o 
 -11   9  16      293.30      369.76     53.86 o 
  -9   9  16       72.16       35.91     22.73 o 
  -7   9  16      125.55       74.44     28.60 o 
  -5   9  16       12.16       14.64     19.88 o 
  -3   9  16     4148.27     4384.81    148.81 o 
  -1   9  16      292.56      333.52     36.24 o 
   1   9  16     1172.04     1268.07     68.55 o 
   3   9  16      736.91      603.86     51.39 o 
   5   9  16      316.08      289.03     44.38 o 
   7   9  16     1382.58     1887.61    117.09 o 
   9   9  16      457.70      505.61    175.94 o 
 -12  10  16       34.04       46.17     37.30 o 
 -10  10  16     2328.52     2734.61    124.25 o 
  -8  10  16      203.03      228.37     38.09 o 
  -6  10  16      829.27      779.97     56.50 o 
  -4  10  16        4.81       10.36     15.85 o 
  -2  10  16        5.64       10.06     16.20 o 
   0  10  16      407.50      462.88     59.23 o 
   2  10  16      112.12       90.27     29.22 o 
   4  10  16      938.15      969.94     68.59 o 
   6  10  16      714.54      926.39     73.60 o 
   8  10  16      567.20      803.39     82.47 o 
  10  10  16       41.02      132.65     68.07 o 
 -11  11  16      159.84      199.66     53.72 o 
  -9  11  16        1.38        9.78     23.85 o 
  -7  11  16      261.49      277.27     43.35 o 
  -5  11  16      253.00      204.38     38.33 o 
  -3  11  16       49.81        0.87     16.37 o 
  -1  11  16      243.36      260.94     47.55 o 
   1  11  16      263.65      178.22     35.51 o 
   3  11  16      831.44      976.95     70.83 o 
   5  11  16       33.97      109.83     42.36 o 
   7  11  16      767.73     1072.69     83.09 o 
 -10  12  16      494.46      460.27    124.74 o 
  -8  12  16        1.53      -10.60     26.79 o 
  -6  12  16     1171.95     1136.52     99.82 o 
  -4  12  16      312.08      363.68     54.21 o 
  -2  12  16      238.71      114.71     30.81 o 
   0  12  16     1109.56     1393.65     81.14 o 
   2  12  16      663.26      625.66     60.53 o 
   4  12  16      107.19      139.41     39.32 o 
   6  12  16      320.81      467.90     58.44 o 
  -9  13  16      118.04       68.32     35.10 o 
  -7  13  16       99.68       89.05     36.42 o 
  -5  13  16     1170.16     1492.51     92.60 o 
  -3  13  16       54.53      120.04     43.13 o 
  -1  13  16      125.47       72.37     31.12 o 
   1  13  16     1111.17     1318.48     85.93 o 
   3  13  16       23.29       59.09     37.70 o 
   5  13  16       12.59       97.73     48.39 o 
  -6  14  16      954.47     1018.43    238.05 o 
  -4  14  16      738.58      625.31     86.00 o 
  -2  14  16       12.07        2.84     30.50 o 
   0  14  16        1.29        4.00     25.63 o 
   2  14  16      873.25     1064.04     93.19 o 
 -17   1  17       40.28       51.58     32.48 o 
 -15   1  17        8.93       13.02     24.69 o 
 -13   1  17       17.89       10.00     20.05 o 
 -11   1  17      193.20      121.11     27.14 o 
  -9   1  17     1672.13     1885.62     87.62 o 
  -7   1  17      968.09      951.70     47.67 o 
  -5   1  17      455.03      481.09     39.37 o 
  -3   1  17     1353.43     1430.31     42.06 o 
  -1   1  17       58.30       70.49     14.76 o 
   1   1  17      561.89      509.79     29.74 o 
   3   1  17      102.23       74.71     19.20 o 
   5   1  17      417.95      386.12     34.09 o 
   7   1  17        9.83       29.44     20.81 o 
   9   1  17      121.25       85.94     26.28 o 
  11   1  17        7.98       17.26     29.93 o 
  13   1  17       54.69       31.29     34.11 o 
 -16   2  17      526.21      431.86     55.67 o 
 -14   2  17      273.07      171.31     35.48 o 
 -12   2  17       16.07       31.92     22.48 o 
 -10   2  17      742.24      748.78     38.52 o 
  -8   2  17      453.89      452.95     29.81 o 
  -6   2  17      217.19      189.22     26.47 o 
  -4   2  17     4696.69     4333.90    118.61 o 
  -2   2  17       56.66       71.18     13.52 o 
   0   2  17     1098.29      978.44     35.96 o 
   2   2  17     1671.14     1545.19     49.59 o 
   4   2  17     1924.43     1921.90     59.87 o 
   6   2  17        1.93        1.94     14.93 o 
   8   2  17      156.12      134.17     50.21 o 
  10   2  17       80.07      113.15     37.50 o 
  12   2  17        0.00       -0.69     27.49 o 
 -15   3  17        4.15       -2.66     21.26 o 
 -13   3  17      413.57      465.62     47.45 o 
 -11   3  17       78.92       55.28     23.06 o 
  -9   3  17      491.57      568.85     35.07 o 
  -7   3  17     2082.69     1881.83     66.92 o 
  -5   3  17      107.49      113.81     18.38 o 
  -3   3  17     3600.71     3614.49    125.89 o 
  -1   3  17       37.91       27.38     11.03 o 
   1   3  17      320.86      369.72     26.37 o 
   3   3  17      320.36      236.59     23.06 o 
   5   3  17       72.36       69.18     36.01 o 
   7   3  17       14.98       41.69     28.19 o 
   9   3  17        9.47       46.51     30.34 o 
  11   3  17       89.69      143.50     63.74 o 
  13   3  17       20.68       27.41     35.59 o 
 -16   4  17        1.02       82.01     46.82 o 
 -14   4  17       27.43       61.84     51.00 o 
 -12   4  17     2015.38     2057.33     94.08 o 
 -10   4  17      140.63      178.39     26.95 o 
  -8   4  17      349.23      360.39     33.14 o 
  -6   4  17        2.16        5.44     12.38 o 
  -4   4  17       21.11       25.07     15.21 o 
  -2   4  17       53.77       55.22     11.95 o 
   0   4  17       96.44      111.91     17.85 o 
   2   4  17     1374.12     1477.32     72.14 o 
   4   4  17      340.57      182.76     28.50 o 
   6   4  17      193.73      246.31     54.49 o 
   8   4  17     1041.07      934.08     96.48 o 
  10   4  17     1049.42     1087.57     79.69 o 
  12   4  17       18.68       68.45     38.85 o 
 -15   5  17        3.04       54.38     30.47 o 
 -13   5  17       18.61      103.48     31.63 o 
 -11   5  17     1057.88     1178.33     60.61 o 
  -9   5  17      280.45      427.62     49.50 o 
  -7   5  17      106.21       52.90     21.18 o 
  -5   5  17     1774.31     2081.30     57.96 o 
  -3   5  17      163.67      140.78     15.10 o 
  -1   5  17        2.19        9.51     11.96 o 
   1   5  17     1198.55     1404.25     60.22 o 
   3   5  17      796.19      808.59     53.11 o 
   5   5  17       79.55       88.56     26.19 o 
   7   5  17      991.08      990.90     91.64 o 
   9   5  17     2165.40     2517.91    142.86 o 
  11   5  17      133.44      193.08     49.68 o 
 -14   6  17      218.95      215.84     44.10 o 
 -12   6  17        3.20        9.00     21.02 o 
 -10   6  17      551.20      567.47     45.87 o 
  -8   6  17      178.36      150.60     39.12 o 
  -6   6  17        8.80       11.12     13.42 o 
  -4   6  17       69.82       59.88     17.82 o 
  -2   6  17      891.94     1021.62     42.90 o 
   0   6  17      895.29      971.74     51.17 o 
   2   6  17     2192.51     2656.52     95.16 o 
   4   6  17       77.57      179.54     31.60 o 
   6   6  17       56.90       65.31     32.28 o 
   8   6  17       37.58       15.96     34.50 o 
  10   6  17       37.80       23.55     32.36 o 
  12   6  17       62.66       85.39     43.82 o 
 -15   7  17      133.66      199.29     43.20 o 
 -13   7  17      559.04      634.96    109.16 o 
 -11   7  17      496.64      425.43     47.55 o 
  -9   7  17      710.16      852.27     73.35 o 
  -7   7  17       67.38       78.08     19.42 o 
  -5   7  17     1448.69     1845.66     67.32 o 
  -3   7  17     1912.75     2022.92    101.97 o 
  -1   7  17       54.13       36.12     20.04 o 
   1   7  17       57.44       59.62     21.22 o 
   3   7  17        6.66       74.90     23.62 o 
   5   7  17      322.59      453.52     50.31 o 
   7   7  17      280.41      239.50     59.49 o 
   9   7  17       98.89      137.62     55.95 o 
  11   7  17       68.03      260.44     69.23 o 
 -14   8  17      118.45      148.29     78.33 o 
 -12   8  17      203.76      305.40     39.81 o 
 -10   8  17       88.50       74.16     33.64 o 
  -8   8  17       18.81        8.81     21.35 o 
  -6   8  17     1470.83     1596.97     82.81 o 
  -4   8  17     1158.42     1156.67     75.60 o 
  -2   8  17      161.84      204.28     27.74 o 
   0   8  17      191.45      157.01     31.24 o 
   2   8  17      898.57      990.63     59.66 o 
   4   8  17      120.68      144.78     31.24 o 
   6   8  17       59.75       30.52     26.29 o 
   8   8  17      309.34      486.46     98.52 o 
  10   8  17      135.78      201.76     69.05 o 
 -13   9  17      126.42      176.65     75.96 o 
 -11   9  17     2228.78     2134.24    127.63 o 
  -9   9  17       91.08      192.48     35.76 o 
  -7   9  17      319.69      358.61     41.89 o 
  -5   9  17        1.77       25.80     19.58 o 
  -3   9  17       57.29       47.68     20.13 o 
  -1   9  17      462.87      266.01     36.63 o 
   1   9  17        4.46       16.82     20.89 o 
   3   9  17      224.04      197.92     37.48 o 
   5   9  17       88.03      140.03     35.61 o 
   7   9  17       72.34       69.12     39.25 o 
   9   9  17       65.98      112.99     61.77 o 
 -12  10  17      219.04      454.34     75.66 o 
 -10  10  17       32.89       71.66     54.41 o 
  -8  10  17        0.57        2.71     19.58 o 
  -6  10  17      151.67      157.52     34.07 o 
  -4  10  17      641.42      579.47     50.76 o 
  -2  10  17       12.06        7.73     18.51 o 
   0  10  17        2.18        9.13     20.25 o 
   2  10  17        9.57       22.41     23.32 o 
   4  10  17      358.48      373.16     46.74 o 
   6  10  17        0.07      -34.03     34.03 o 
   8  10  17        0.91      -17.78     44.46 o 
 -11  11  17      502.41      523.31     81.23 o 
  -9  11  17      142.37      129.68     37.30 o 
  -7  11  17     1374.40     1720.32     96.20 o 
  -5  11  17       41.35       67.19     29.04 o 
  -3  11  17      309.88      279.06     47.77 o 
  -1  11  17       47.21       67.24     27.37 o 
   1  11  17      149.15      119.21     34.86 o 
   3  11  17       73.64      101.09     33.03 o 
   5  11  17      133.97      106.41     49.25 o 
   7  11  17       93.63      136.28     52.94 o 
 -10  12  17       31.05       18.51     28.99 o 
  -8  12  17      412.53      283.43     60.99 o 
  -6  12  17     1884.37     1922.06    154.39 o 
  -4  12  17      244.26      250.85     50.99 o 
  -2  12  17        0.12       -4.82     20.87 o 
   0  12  17      853.76      905.67    141.54 o 
   2  12  17      341.82      273.78     46.57 o 
   4  12  17      293.39      392.88     59.08 o 
   6  12  17      554.72      816.48    108.24 o 
  -7  13  17      124.21      143.46     44.67 o 
  -5  13  17      712.88      477.21    124.39 o 
  -3  13  17      312.73      341.79     59.85 o 
  -1  13  17      858.32     1135.39    184.20 o 
   1  13  17     1549.20     1662.00    102.31 o 
   3  13  17      146.15      208.47     82.29 o 
  -4  14  17      800.26      902.04    281.58 o 
  -2  14  17       11.64       82.35     43.83 o 
   0  14  17      147.35       88.76     37.56 o 
 -16   0  18      537.75      385.65     73.10 o 
 -14   0  18       50.21       76.46     41.87 o 
 -12   0  18     1313.10     1290.81     97.91 o 
 -10   0  18       75.62       85.05     32.96 o 
  -8   0  18     4926.92     5270.32    241.00 o 
  -6   0  18     1497.90     1539.60     86.77 o 
  -4   0  18     1363.13     1124.41     63.39 o 
  -2   0  18      284.10      331.20     32.35 o 
   0   0  18       16.12       71.81     16.32 o 
   2   0  18     1607.02     1504.96    100.34 o 
   4   0  18     2869.63     3067.16    273.89 o 
   6   0  18      407.30      400.65     58.27 o 
   8   0  18     1870.32     1983.76    121.14 o 
  10   0  18        1.34       18.12     30.95 o 
  12   0  18      338.84      499.09    124.06 o 
 -15   1  18     2209.67     2649.09    127.97 o 
 -13   1  18      260.54      265.73     37.82 o 
 -11   1  18      296.57      261.54     33.04 o 
  -9   1  18     1494.53     1315.75     62.16 o 
  -7   1  18        7.13       10.03     12.50 o 
  -5   1  18     5654.31     5437.74    184.79 o 
  -3   1  18     4442.96     4434.24    121.98 o 
  -1   1  18     3301.78     3461.55    249.19 o 
   1   1  18     2820.36     2908.48    268.79 o 
   3   1  18      284.53      264.47     28.20 o 
   5   1  18      750.35      961.24     52.30 o 
   7   1  18        7.77       53.09     21.63 o 
   9   1  18      580.95      669.47    112.24 o 
  11   1  18      449.10      239.71     48.27 o 
 -16   2  18      283.55      179.90     42.68 o 
 -14   2  18       40.08       34.74     26.37 o 
 -12   2  18       27.50       20.62     20.97 o 
 -10   2  18       14.51       17.30     15.43 o 
  -8   2  18     2366.79     2560.12     79.61 o 
  -6   2  18     1748.27     2000.40     67.69 o 
  -4   2  18      579.74      580.63     32.15 o 
  -2   2  18     1736.41     1330.72     45.93 o 
   0   2  18       43.54       44.46     15.72 o 
   2   2  18     5629.53     5372.88    217.57 o 
   4   2  18       86.03       33.91     18.62 o 
   6   2  18      768.30      830.26     56.52 o 
   8   2  18     3983.21     4529.52    258.87 o 
  10   2  18        5.85       28.76     28.87 o 
  12   2  18      275.45      266.74     57.55 o 
 -15   3  18       80.20      127.17     36.76 o 
 -13   3  18       20.51       -0.04     18.97 o 
 -11   3  18      976.50      990.96     58.28 o 
  -9   3  18      609.34      552.24     37.65 o 
  -7   3  18      138.11      109.06     20.14 o 
  -5   3  18      251.96      206.74     24.37 o 
  -3   3  18     3476.25     3511.60    104.87 o 
  -1   3  18      138.10       89.98     19.93 o 
   1   3  18    10457.71    10956.81    328.82 o 
   3   3  18       10.85        8.09     15.68 o 
   5   3  18       16.91        8.32     21.66 o 
   7   3  18      232.57      186.35     39.04 o 
   9   3  18      193.69      137.50     86.95 o 
  11   3  18       38.31       54.61     36.46 o 
 -16   4  18      251.15      209.63     47.69 o 
 -14   4  18       12.66       22.69     29.84 o 
 -12   4  18      681.22      830.62     59.22 o 
 -10   4  18      679.09      741.29     40.46 o 
  -8   4  18       92.59       61.89     21.06 o 
  -6   4  18       16.48       44.73     13.19 o 
  -4   4  18     1904.35     1895.75     58.91 o 
  -2   4  18      929.00      866.12     37.85 o 
   0   4  18        3.35        8.32     15.55 o 
   2   4  18       46.97       15.38     18.25 o 
   4   4  18     2948.37     2556.40    305.56 o 
   6   4  18        0.43        0.32     20.96 o 
   8   4  18      360.15      382.24     62.25 o 
  10   4  18      517.10      437.92     63.00 o 
  12   4  18       51.13      139.52     46.40 o 
 -15   5  18      297.71      338.50     49.50 o 
 -13   5  18      740.64      733.12     72.97 o 
 -11   5  18      718.87      782.26     51.19 o 
  -9   5  18      884.30      911.37     47.71 o 
  -7   5  18      377.86      457.95     32.67 o 
  -5   5  18      491.71      358.14     25.25 o 
  -3   5  18     4030.30     4499.14    172.23 o 
  -1   5  18      774.56      542.39     38.46 o 
   1   5  18      671.66      755.49     48.29 o 
   3   5  18       86.95       74.52     23.84 o 
   5   5  18        0.96       -9.45     26.70 o 
   7   5  18     1372.80     1634.51    122.77 o 
   9   5  18      970.44      911.14    206.75 o 
  11   5  18      183.24      268.09     81.49 o 
 -14   6  18      323.47      376.87     66.36 o 
 -12   6  18      176.70      275.95     48.29 o 
 -10   6  18     2350.83     2711.51    149.19 o 
  -8   6  18       79.40       76.39     24.05 o 
  -6   6  18     1203.10     1282.90     60.63 o 
  -4   6  18      117.50      137.36     22.15 o 
  -2   6  18      343.69      401.67     36.96 o 
   0   6  18      897.29      887.36     47.11 o 
   2   6  18       57.27       43.20     26.47 o 
   4   6  18     3058.02     3079.21    135.51 o 
   6   6  18      522.56      422.15    133.86 o 
   8   6  18     1124.41     1261.28    116.91 o 
  10   6  18       14.59       49.90     54.27 o 
 -13   7  18        0.38      136.97     78.15 o 
 -11   7  18      650.27      667.87     88.42 o 
  -9   7  18        9.87       42.13     31.44 o 
  -7   7  18      199.22      198.15     31.87 o 
  -5   7  18      102.10       95.76     24.52 o 
  -3   7  18      935.43     1055.49     70.49 o 
  -1   7  18      228.22      192.90     28.48 o 
   1   7  18      197.37      118.15     28.96 o 
   3   7  18      788.79      886.14     61.55 o 
   5   7  18       26.96       18.45     24.66 o 
   7   7  18      964.53     1082.78    106.55 o 
   9   7  18        2.57      106.07     78.28 o 
 -14   8  18      325.04      417.31     84.57 o 
 -12   8  18      390.01      494.89     77.60 o 
 -10   8  18      921.46     1262.62    108.35 o 
  -8   8  18        5.75       66.44     25.77 o 
  -6   8  18       10.62        0.92     16.69 o 
  -4   8  18     4164.24     4455.30    231.34 o 
  -2   8  18     1298.97     1403.29     80.58 o 
   0   8  18      146.17      170.24     29.52 o 
   2   8  18      398.87      439.61     42.22 o 
   4   8  18     1049.26     1210.57     99.54 o 
   6   8  18     1705.19     1757.44    136.52 o 
   8   8  18      307.29      411.41     77.67 o 
 -13   9  18        3.52       30.78     45.43 o 
 -11   9  18      609.19      614.64     95.15 o 
  -9   9  18        1.47       83.39     34.67 o 
  -7   9  18      348.98      412.26     51.76 o 
  -5   9  18      556.30      477.87     47.07 o 
  -3   9  18      106.49       90.98     26.60 o 
  -1   9  18      365.44      327.41     41.23 o 
   1   9  18       96.14       74.48     33.57 o 
   3   9  18      100.53      117.96     31.14 o 
   5   9  18        3.84       21.57     30.11 o 
   7   9  18      291.70      402.15     81.41 o 
   9   9  18      225.53      305.85    102.34 o 
 -12  10  18      478.45      379.83     93.44 o 
 -10  10  18       92.23       84.39     48.98 o 
  -8  10  18      610.21      636.28     62.46 o 
  -6  10  18      416.93      535.40     50.39 o 
  -4  10  18     1220.68     1375.56     90.54 o 
  -2  10  18        0.66        0.41     17.89 o 
   0  10  18        4.35       -1.15     18.65 o 
   2  10  18     2994.05     3352.55    166.34 o 
   4  10  18        1.36      -16.23     34.49 o 
   6  10  18     1029.22     1204.83    110.96 o 
   8  10  18       14.47      121.97     64.10 o 
  -9  11  18       25.80       98.95     36.81 o 
  -7  11  18      522.21      523.38     58.83 o 
  -5  11  18      561.55      620.86     67.77 o 
  -3  11  18       99.75      113.15     41.55 o 
  -1  11  18      204.18      142.76     33.89 o 
   1  11  18       25.46      -17.52     25.52 o 
   3  11  18      656.55      688.69     85.45 o 
   5  11  18      120.02      183.16     63.25 o 
  -8  12  18       33.64       26.51     30.35 o 
  -6  12  18       60.36        0.75     26.23 o 
  -4  12  18       31.15       16.35     30.12 o 
  -2  12  18       77.69      -28.40     31.68 o 
   0  12  18      714.81      568.63     63.66 o 
   2  12  18      492.78      621.65     69.55 o 
   4  12  18       41.85      135.04     61.56 o 
  -7  13  18      197.53      117.59     48.76 o 
  -5  13  18     1929.45     2405.33    155.58 o 
  -3  13  18       13.37       11.11     37.93 o 
  -1  13  18      204.53      173.75     51.09 o 
   1  13  18      429.73      353.37     55.47 o 
 -15   1  19      166.82      115.78     38.79 o 
 -13   1  19      428.46      354.86     44.02 o 
 -11   1  19        0.62       25.57     20.97 o 
  -9   1  19       23.29        5.09     16.95 o 
  -7   1  19      845.96      778.16     38.87 o 
  -5   1  19      410.99      362.90     24.63 o 
  -3   1  19      693.93      690.84     52.95 o 
  -1   1  19      950.76      893.80     45.60 o 
   1   1  19      496.83      589.52     83.49 o 
   3   1  19     2484.77     2342.94    134.51 o 
   5   1  19       25.49       56.78     20.16 o 
   7   1  19      265.11      210.77     43.96 o 
   9   1  19       70.83      137.77     51.53 o 
  11   1  19       96.21       96.59     54.33 o 
 -16   2  19      291.62      318.37     53.25 o 
 -14   2  19       67.11       44.73     28.28 o 
 -12   2  19      107.40       99.39     28.47 o 
 -10   2  19        0.20       14.74     18.97 o 
  -8   2  19     1028.91     1009.44     53.23 o 
  -6   2  19        5.50       18.07     13.21 o 
  -4   2  19      300.87      267.25     23.85 o 
  -2   2  19      172.26      184.03     26.12 o 
   0   2  19        0.07       14.68     15.24 o 
   2   2  19      394.39      311.34     35.52 o 
   4   2  19      136.03       68.04     27.17 o 
   6   2  19      237.74      226.56     43.71 o 
   8   2  19      384.95      385.52     57.09 o 
  10   2  19      414.14      487.31     62.60 o 
 -15   3  19       53.84       65.27     31.73 o 
 -13   3  19     1271.94     1260.05     76.72 o 
 -11   3  19       50.63       40.70     26.09 o 
  -9   3  19     1735.12     2151.26     74.23 o 
  -7   3  19      106.39      143.39     30.47 o 
  -5   3  19      303.11      364.78     23.58 o 
  -3   3  19       72.51       64.42     16.04 o 
  -1   3  19        9.32       25.58     27.31 o 
   1   3  19     2017.85     1926.30     82.93 o 
   3   3  19      266.21      226.03     42.90 o 
   5   3  19      243.61      376.85     46.93 o 
   7   3  19        3.64       36.68     28.76 o 
   9   3  19      164.99      108.01     58.98 o 
  11   3  19      285.78      341.27     61.90 o 
 -14   4  19      178.13      219.79     79.59 o 
 -12   4  19      754.44      672.29     55.20 o 
 -10   4  19       22.80       -0.70     18.08 o 
  -8   4  19       85.36       69.35     21.00 o 
  -6   4  19     3267.57     3078.27    106.64 o 
  -4   4  19     4439.83     3958.28    232.75 o 
  -2   4  19      472.92      724.31     68.03 o 
   0   4  19     1221.12     1483.53     74.50 o 
   2   4  19      195.06      133.45     27.76 o 
   4   4  19     1731.78     1934.88    123.05 o 
   6   4  19       45.66       15.34     37.18 o 
   8   4  19        3.22        1.68     24.24 o 
  10   4  19     1170.84     1293.61    104.33 o 
 -15   5  19      736.62      745.06     73.29 o 
 -13   5  19        1.39       57.49     27.99 o 
 -11   5  19     2115.06     2193.58    140.44 o 
  -9   5  19      445.39      675.08     45.47 o 
  -7   5  19      166.63      157.47     25.28 o 
  -5   5  19        2.20       -1.89     12.95 o 
  -3   5  19      285.83      245.75     27.29 o 
  -1   5  19      156.74      146.70     25.91 o 
   1   5  19     1457.13     1422.53     71.60 o 
   3   5  19     1081.24     1154.44     67.94 o 
   5   5  19      274.44      374.38     66.02 o 
   7   5  19      332.03      291.43     78.48 o 
   9   5  19        0.84        1.35     26.57 o 
 -14   6  19      102.37      134.00     41.18 o 
 -12   6  19      237.47      284.38     50.59 o 
 -10   6  19        5.56       21.12     19.87 o 
  -8   6  19      128.16      145.03     37.32 o 
  -6   6  19      883.21      978.52     65.68 o 
  -4   6  19     1033.31     1040.84     50.83 o 
  -2   6  19      105.22       70.96     24.45 o 
   0   6  19       61.44       75.05     24.00 o 
   2   6  19       55.46       21.98     22.31 o 
   4   6  19       18.43       -4.73     28.01 o 
   6   6  19      700.13      515.12     75.54 o 
   8   6  19       46.72       46.92     40.68 o 
  10   6  19       92.15      143.10     49.27 o 
 -13   7  19       28.24       22.01     58.04 o 
 -11   7  19      377.14      461.39    116.81 o 
  -9   7  19       44.41       75.03     27.26 o 
  -7   7  19     1878.21     2079.97    101.82 o 
  -5   7  19       21.11       21.85     20.82 o 
  -3   7  19        9.23        7.50     17.57 o 
  -1   7  19       12.91       22.08     23.50 o 
   1   7  19        0.86      -19.51     19.51 o 
   3   7  19       14.19        0.25     31.85 o 
   5   7  19       41.29       40.08     36.96 o 
   7   7  19       80.66       60.39     44.82 o 
   9   7  19       32.01       33.35     36.97 o 
 -12   8  19       77.15      196.57    126.17 o 
 -10   8  19      519.38      472.86     52.75 o 
  -8   8  19       46.89       36.06     30.10 o 
  -6   8  19      228.65      226.47     34.69 o 
  -4   8  19       67.00      119.42     34.60 o 
  -2   8  19      102.50       87.06     26.47 o 
   0   8  19      231.18      224.08     35.53 o 
   2   8  19       78.41       26.37     23.02 o 
   4   8  19        4.55       -4.99     23.83 o 
   6   8  19        5.64       57.29     95.04 o 
   8   8  19       63.14       56.86     49.36 o 
 -11   9  19       30.39       59.48     34.66 o 
  -9   9  19       15.92       34.00     65.26 o 
  -7   9  19        0.34       19.73     23.19 o 
  -5   9  19      374.53      408.00     66.41 o 
  -3   9  19       23.77       37.81     22.88 o 
  -1   9  19        0.50       -1.11     18.41 o 
   1   9  19      196.05      122.99     34.15 o 
   3   9  19        9.50      -20.26     25.63 o 
   5   9  19       75.35       86.16     48.69 o 
   7   9  19       97.48      148.97    110.32 o 
 -10  10  19        3.12       36.18     34.37 o 
  -8  10  19      327.31      343.58     54.01 o 
  -6  10  19     2387.49     2716.31    151.77 o 
  -4  10  19      154.25      114.65     38.72 o 
  -2  10  19        1.98        9.77     22.50 o 
   0  10  19      575.67      510.31    160.01 o 
   2  10  19      149.61      163.91     39.75 o 
   4  10  19        2.50       22.24     27.47 o 
   6  10  19       34.28       86.92     56.96 o 
  -9  11  19      328.09      461.61     81.64 o 
  -7  11  19       54.35       94.53     40.94 o 
  -5  11  19      452.98      216.52     49.94 o 
  -3  11  19        0.24      -27.09     30.23 o 
  -1  11  19      300.99      323.94     46.04 o 
   1  11  19     1161.12     1403.03     93.08 o 
   3  11  19      344.84      261.09     46.97 o 
   5  11  19        7.63       29.64     30.27 o 
  -6  12  19     1716.13     2390.55    147.16 o 
  -4  12  19      313.95      471.72     66.84 o 
  -2  12  19      476.73      448.61    107.11 o 
   0  12  19       14.01       16.84     28.36 o 
   2  12  19      102.22       34.41     30.63 o 
  -3  13  19      298.25      274.50     58.27 o 
  -1  13  19        9.47       10.07     31.28 o 
 -14   0  20       20.73       29.75     37.77 o 
 -12   0  20        2.45       22.88     31.54 o 
 -10   0  20      694.53      790.56     79.10 o 
  -8   0  20      228.57      237.27     46.81 o 
  -6   0  20       83.78       92.51     22.00 o 
  -4   0  20     3555.01     3403.45    339.14 o 
  -2   0  20       53.59        5.42     14.74 o 
   0   0  20     1121.04     1266.51    300.34 o 
   2   0  20     1125.02     1224.18    169.50 o 
   4   0  20       15.76       37.05     27.24 o 
   6   0  20       56.28       64.48     33.11 o 
   8   0  20      376.48      320.30     96.24 o 
  10   0  20       51.96       94.07     74.91 o 
 -15   1  20      123.60      157.97     39.49 o 
 -13   1  20      218.62      115.03     34.10 o 
 -11   1  20      359.64      267.72     38.98 o 
  -9   1  20      566.51      398.98     39.52 o 
  -7   1  20      859.90      911.69     44.62 o 
  -5   1  20     1183.66     1355.04     70.13 o 
  -3   1  20     4434.63     4751.57    136.50 o 
  -1   1  20     2991.69     3153.74    173.51 o 
   1   1  20      496.25      467.47     48.32 o 
   3   1  20     1074.69     1195.01    141.93 o 
   5   1  20      593.02      321.01     43.73 o 
   7   1  20      594.20      413.36     53.52 o 
   9   1  20       85.64       39.65     61.80 o 
 -14   2  20        3.73       42.24     29.36 o 
 -12   2  20      235.62      366.92     42.59 o 
 -10   2  20     2150.68     2327.97     96.83 o 
  -8   2  20     1352.72     1579.05     73.24 o 
  -6   2  20      258.92      275.87     32.47 o 
  -4   2  20      186.51      105.41     17.49 o 
  -2   2  20        1.63       12.34     15.41 o 
   0   2  20     2746.09     2416.42    166.82 o 
   2   2  20       63.18       62.20     25.62 o 
   4   2  20       76.57       44.30     28.50 o 
   6   2  20      812.20     1094.61    168.26 o 
   8   2  20       56.98       82.84     38.23 o 
  10   2  20        3.43      168.70     51.07 o 
 -15   3  20      163.53      154.75     40.55 o 
 -13   3  20      193.65      100.32     32.26 o 
 -11   3  20      954.31      988.38     60.65 o 
  -9   3  20       56.13       52.30     19.48 o 
  -7   3  20      178.04      193.67     22.68 o 
  -5   3  20       77.80       56.54     17.16 o 
  -3   3  20      428.97      331.36     34.54 o 
  -1   3  20     4238.96     4575.70    410.94 o 
   1   3  20      175.71      213.45     40.59 o 
   3   3  20     1250.55     1346.18    200.17 o 
   5   3  20      205.51      141.41     40.04 o 
   7   3  20      466.12      276.55     51.87 o 
   9   3  20      629.96      761.09     79.15 o 
 -14   4  20      388.49      422.33     65.33 o 
 -12   4  20      733.49      877.56     71.92 o 
 -10   4  20       66.89       54.12     25.10 o 
  -8   4  20      651.98      799.57     67.21 o 
  -6   4  20     2069.87     2269.50    103.27 o 
  -4   4  20      861.62      753.86     45.28 o 
  -2   4  20       16.12       20.53     23.55 o 
   0   4  20      516.71      431.10     41.22 o 
   2   4  20      863.98      846.68     73.57 o 
   4   4  20       98.22       24.16     30.99 o 
   6   4  20      102.16      137.09     40.43 o 
   8   4  20      610.75      496.95    112.89 o 
  10   4  20      114.92       66.54     40.65 o 
 -13   5  20       87.09       75.04     33.00 o 
 -11   5  20      154.70      190.96     39.24 o 
  -9   5  20       19.70       -0.14     16.42 o 
  -7   5  20        5.84        3.99     19.64 o 
  -5   5  20      813.01      895.93     74.06 o 
  -3   5  20        0.81        7.06     19.00 o 
  -1   5  20     2071.72     2354.92    155.52 o 
   1   5  20      483.24      549.37     73.64 o 
   3   5  20      754.83      884.50    142.36 o 
   5   5  20     1354.00     1335.38    109.09 o 
   7   5  20       83.05       25.02     44.31 o 
   9   5  20      102.34       46.51     37.24 o 
 -12   6  20      132.17      230.41     47.44 o 
 -10   6  20      329.99      392.52     49.82 o 
  -8   6  20     1749.18     2234.73    113.70 o 
  -6   6  20       13.42      -13.72     20.96 o 
  -4   6  20       32.59       29.87     21.08 o 
  -2   6  20      530.03      530.90     41.25 o 
   0   6  20       72.45      100.78     32.01 o 
   2   6  20       85.01       65.67     33.79 o 
   4   6  20      347.08      409.12     63.69 o 
   6   6  20      157.73      102.96     47.81 o 
   8   6  20      116.66      123.92     45.13 o 
 -13   7  20      114.15      194.12     98.38 o 
 -11   7  20       44.51        6.77     24.48 o 
  -9   7  20       35.96       98.01     33.10 o 
  -7   7  20     1611.04     1591.02     90.73 o 
  -5   7  20        1.26       27.91     25.72 o 
  -3   7  20     1276.24     1370.26    130.84 o 
  -1   7  20      801.74      833.69     56.90 o 
   1   7  20       52.30       56.21     25.55 o 
   3   7  20      351.66      423.63     48.26 o 
   5   7  20      178.55      100.99     47.14 o 
   7   7  20        2.86       83.52     83.12 o 
 -12   8  20        2.19       47.14     44.49 o 
 -10   8  20       55.80       63.35     38.78 o 
  -8   8  20       16.89       89.15     35.56 o 
  -6   8  20       43.99       73.68     34.70 o 
  -4   8  20      159.97      132.68     35.89 o 
  -2   8  20        2.67       -5.92     18.51 o 
   0   8  20     1470.19     1599.72     90.88 o 
   2   8  20      436.76      385.03     66.64 o 
   4   8  20     1009.83     1343.11    179.25 o 
   6   8  20      119.47      129.41     54.56 o 
 -11   9  20       46.54        3.03     27.93 o 
  -9   9  20       15.45       83.13     45.36 o 
  -7   9  20     1219.40     1546.66     86.48 o 
  -5   9  20      178.47      267.23     46.46 o 
  -3   9  20      814.87      871.92     77.29 o 
  -1   9  20        5.77        6.00     20.47 o 
   1   9  20      321.78      279.86     43.51 o 
   3   9  20      795.72      684.52    135.93 o 
   5   9  20      177.65      231.05     63.53 o 
 -10  10  20      885.04     1138.39    125.26 o 
  -8  10  20        0.03        0.12     22.79 o 
  -6  10  20      755.24     1019.93    103.85 o 
  -4  10  20      304.32      291.55     51.28 o 
  -2  10  20      169.10      128.90     40.38 o 
   0  10  20     1017.73     1160.13    133.75 o 
   2  10  20        0.87       30.28     27.47 o 
   4  10  20      658.45      564.68    131.53 o 
  -7  11  20     1835.45     2111.52    135.02 o 
  -5  11  20      328.10      346.13     61.95 o 
  -3  11  20      366.54      246.84     51.37 o 
  -1  11  20        2.06        8.10     24.83 o 
   1  11  20       22.31       22.45     28.27 o 
   3  11  20      537.54      498.57     65.85 o 
  -4  12  20      984.89      921.04     89.92 o 
  -2  12  20      238.31      270.23     60.91 o 
   0  12  20      549.97      712.53     68.36 o 
 -13   1  21       85.04       80.66     32.17 o 
 -11   1  21      259.52      239.64     38.00 o 
  -9   1  21       23.18       -2.73     18.97 o 
  -7   1  21      210.57      166.17     28.03 o 
  -5   1  21      366.76      292.92     24.19 o 
  -3   1  21     3724.90     3764.89    132.38 o 
  -1   1  21     2282.96     2136.92    180.91 o 
   1   1  21       29.15       13.94     20.21 o 
   3   1  21      788.90      697.06    135.14 o 
   5   1  21      183.46      127.84     36.80 o 
   7   1  21       62.46      112.56     76.40 o 
   9   1  21        9.21      117.29     62.20 o 
 -14   2  21      217.93      154.56     40.98 o 
 -12   2  21      528.32      504.93     52.78 o 
 -10   2  21       62.41       32.66     23.43 o 
  -8   2  21      151.49      145.78     34.03 o 
  -6   2  21      823.35      799.12     50.69 o 
  -4   2  21     3193.84     3367.35    115.87 o 
  -2   2  21      975.33     1031.91    247.21 o 
   0   2  21        7.37        5.98     23.69 o 
   2   2  21      347.89      378.88     43.57 o 
   4   2  21     1012.73     1054.53    127.61 o 
   6   2  21      236.97      205.13     57.60 o 
   8   2  21      131.83      147.65     43.07 o 
 -13   3  21      436.94      309.84     69.32 o 
 -11   3  21      642.41      631.98     79.87 o 
  -9   3  21     1376.87     1761.35     85.37 o 
  -7   3  21       59.93       48.52     20.28 o 
  -5   3  21      286.62      342.23     36.73 o 
  -3   3  21     2634.10     2967.04    338.20 o 
  -1   3  21      181.43       57.69     29.10 o 
   1   3  21      839.46      815.14    106.84 o 
   3   3  21     1388.45     1404.08     93.94 o 
   5   3  21      185.35      144.98     39.17 o 
   7   3  21      290.15      226.17     51.61 o 
   9   3  21        3.06       74.23     40.51 o 
 -14   4  21       50.23        8.22     24.26 o 
 -12   4  21       43.02       52.42     27.57 o 
 -10   4  21      117.13       94.45     29.46 o 
  -8   4  21      162.29      145.72     39.93 o 
  -6   4  21      951.72     1056.85     95.61 o 
  -4   4  21      432.40      587.99     81.64 o 
  -2   4  21      183.13      219.72     50.02 o 
   0   4  21       17.53       17.07     31.98 o 
   2   4  21      120.45       54.18     33.62 o 
   4   4  21      782.23     1133.42     94.96 o 
   6   4  21      310.45      299.31     54.37 o 
   8   4  21       52.99      -16.03     28.09 o 
 -13   5  21       10.55      108.43     51.04 o 
 -11   5  21      479.81      636.84     94.55 o 
  -9   5  21       99.46      238.66     35.38 o 
  -7   5  21      902.86      856.67     62.37 o 
  -5   5  21        1.71       -0.47     26.05 o 
  -3   5  21      743.13      844.39     78.34 o 
  -1   5  21        2.33       -1.57     18.28 o 
   1   5  21       13.16      -14.55     26.74 o 
   3   5  21     1002.31     1201.57    194.81 o 
   5   5  21      232.61      294.91     66.94 o 
   7   5  21       79.61      137.30     71.44 o 
 -12   6  21        7.98       34.30     33.05 o 
 -10   6  21       18.37      -35.44     37.10 o 
  -8   6  21      218.80      281.27     45.58 o 
  -6   6  21      168.66      214.55     52.36 o 
  -4   6  21       20.58        6.70     38.14 o 
  -2   6  21       91.57      167.12     30.61 o 
   0   6  21      671.29      785.06     65.39 o 
   2   6  21       90.82      119.78     44.18 o 
   4   6  21       25.47       21.43     37.61 o 
   6   6  21        0.01        3.62     33.99 o 
   8   6  21      153.83      165.15     82.89 o 
 -11   7  21      112.11       50.74     57.01 o 
  -9   7  21       33.63       64.73     32.77 o 
  -7   7  21      134.12      116.83     40.26 o 
  -5   7  21      125.15       65.24     30.69 o 
  -3   7  21      434.91      432.92     41.78 o 
  -1   7  21      417.48      401.83     42.39 o 
   1   7  21       70.72       40.46     26.42 o 
   3   7  21       10.18       68.41     40.66 o 
   5   7  21      649.60     1119.96    110.54 o 
   7   7  21       37.78       83.62     56.21 o 
 -10   8  21      339.11      360.64     77.56 o 
  -8   8  21      342.05      462.72     64.33 o 
  -6   8  21      496.94      899.30    190.55 o 
  -4   8  21       14.07       -1.81     23.63 o 
  -2   8  21      214.84      325.42     43.53 o 
   0   8  21       32.05       14.79     23.89 o 
   2   8  21      121.79       34.07     30.85 o 
   4   8  21      398.12      474.07    173.60 o 
   6   8  21        5.28       68.30     79.82 o 
  -9   9  21      274.59      194.84     59.36 o 
  -7   9  21       11.62       10.49     28.21 o 
  -5   9  21      376.00      294.36     50.99 o 
  -3   9  21      136.19      129.67     46.14 o 
  -1   9  21      805.84      778.34     78.09 o 
   1   9  21      630.15      530.02     54.61 o 
   3   9  21       18.74        3.77     31.53 o 
   5   9  21       25.21       41.16     44.28 o 
  -8  10  21      669.77      948.39    104.42 o 
  -6  10  21      569.44      703.96     75.97 o 
  -4  10  21       11.70       24.36     30.92 o 
  -2  10  21       64.91      197.92     47.30 o 
   0  10  21       71.71       15.16     25.65 o 
   2  10  21      314.31      184.11     41.35 o 
   4  10  21      182.06       77.88     53.87 o 
  -5  11  21      260.65      212.32     50.85 o 
  -3  11  21       99.63      172.84     63.56 o 
  -1  11  21      352.13      441.57     64.08 o 
   1  11  21      490.12      439.80     57.20 o 
 -14   0  22      440.24      276.23     65.31 o 
 -12   0  22     2954.28     3589.88    210.86 o 
 -10   0  22       96.54       96.24     78.96 o 
  -8   0  22      579.66      429.99     78.68 o 
  -6   0  22      560.31      608.32     81.25 o 
  -4   0  22      369.11      262.72     43.84 o 
  -2   0  22     7119.93     6125.75    589.91 o 
   0   0  22      159.41       85.72     29.86 o 
   2   0  22        8.80       16.76     41.50 o 
   4   0  22      153.90       56.56     54.50 o 
   6   0  22      161.55      165.34     77.88 o 
   8   0  22       15.80       27.82     61.12 o 
 -13   1  22        3.47       44.27     28.50 o 
 -11   1  22       89.19       79.59     32.17 o 
  -9   1  22     1862.76     1729.22     79.52 o 
  -7   1  22      334.25      200.54     28.30 o 
  -5   1  22      137.06      194.22     24.66 o 
  -3   1  22        0.18        2.75     12.72 o 
  -1   1  22      215.91      232.58     48.75 o 
   1   1  22        0.02        7.01     20.67 o 
   3   1  22      390.57      376.14     61.59 o 
   5   1  22      786.21      449.77     92.47 o 
   7   1  22       36.08      -44.26     44.26 o 
 -12   2  22      363.75      565.74     53.75 o 
 -10   2  22        0.21       17.84     22.91 o 
  -8   2  22      136.40      134.66     27.44 o 
  -6   2  22     2007.53     1843.51     88.21 o 
  -4   2  22      258.16      223.77     30.27 o 
  -2   2  22      213.14       52.89     75.60 o 
   0   2  22       73.17       68.88     31.00 o 
   2   2  22      448.27      554.75     71.95 o 
   4   2  22     1434.97     1541.66     94.30 o 
   6   2  22      330.59      353.57     68.50 o 
   8   2  22       71.72      132.37     80.05 o 
 -13   3  22      578.07      471.80     69.80 o 
 -11   3  22        0.29       28.73     26.65 o 
  -9   3  22      114.66       69.72     27.80 o 
  -7   3  22        0.03       27.68     23.64 o 
  -5   3  22        0.70       37.93     19.32 o 
  -3   3  22      215.68      156.89     38.92 o 
  -1   3  22       39.26       85.65     32.25 o 
   1   3  22        7.64       35.53     32.33 o 
   3   3  22       26.38      -28.73     28.73 o 
   5   3  22      438.03      300.03     84.11 o 
   7   3  22        7.35       -9.71     71.89 o 
 -12   4  22      315.31      411.35     50.85 o 
 -10   4  22      976.71     1086.97    102.18 o 
  -8   4  22      107.95      106.01     28.58 o 
  -6   4  22      383.48      279.70     70.70 o 
  -4   4  22       57.74       59.75     32.20 o 
  -2   4  22        1.39       -4.37     22.80 o 
   0   4  22     1616.74     1734.50    297.83 o 
   2   4  22       98.77      123.07     42.63 o 
   4   4  22      208.03      201.30     47.70 o 
   6   4  22      127.17       98.16     41.57 o 
   8   4  22       34.47       51.54     48.81 o 
 -11   5  22        0.02      194.23    101.82 o 
  -9   5  22       30.71       45.32     30.31 o 
  -7   5  22     1456.37     1628.58    212.43 o 
  -5   5  22      101.11       68.27     46.64 o 
  -3   5  22      115.90       44.32     30.28 o 
  -1   5  22       37.58       75.74     35.27 o 
   1   5  22        2.49       -2.39     26.71 o 
   3   5  22      272.57      183.20     53.78 o 
   5   5  22        3.84       74.66     88.92 o 
   7   5  22      789.84     1000.68    232.80 o 
 -12   6  22       65.81      136.25     47.33 o 
 -10   6  22       20.25       24.93     40.36 o 
  -8   6  22       12.98       37.59     29.50 o 
  -6   6  22      851.79      884.21     84.12 o 
  -4   6  22       38.58       72.31     42.65 o 
  -2   6  22      308.51      196.25     38.06 o 
   0   6  22     2521.57     3088.77    240.19 o 
   2   6  22      532.51      405.00     72.19 o 
   4   6  22      609.65      439.90     88.48 o 
   6   6  22      595.55      347.71     74.88 o 
 -11   7  22      113.44       10.09     36.11 o 
  -9   7  22      664.96      589.52     76.18 o 
  -7   7  22     1488.40     1716.26    130.47 o 
  -5   7  22      127.44      105.65     51.82 o 
  -3   7  22      114.38       97.23     35.15 o 
  -1   7  22     1071.05     1352.73     75.38 o 
   1   7  22      262.85      283.57     63.82 o 
   3   7  22      648.34      677.18     88.00 o 
   5   7  22        0.28        2.23     34.41 o 
 -10   8  22      381.85      417.95     61.05 o 
  -8   8  22      501.37      475.65     76.72 o 
  -6   8  22     1935.47     2481.30    171.71 o 
  -4   8  22      256.38      335.55     51.19 o 
  -2   8  22       32.34        6.01     21.20 o 
   0   8  22     1365.35     1600.35    100.56 o 
   2   8  22       18.33       31.65     38.98 o 
   4   8  22       45.57       35.07     41.97 o 
  -7   9  22      481.26      563.55    108.10 o 
  -5   9  22       54.09       92.73     41.69 o 
  -3   9  22        0.69       89.07     48.65 o 
  -1   9  22      132.24      127.92     36.81 o 
   1   9  22      604.11      673.41    135.02 o 
   3   9  22       91.15       66.26     47.39 o 
  -6  10  22      589.89      595.61     75.42 o 
  -4  10  22       62.58       85.94     47.94 o 
  -2  10  22       91.08       88.06     39.28 o 
   0  10  22      522.02      603.23     64.71 o 
 -11   1  23      137.67      116.30     31.95 o 
  -9   1  23        6.68       24.55     26.15 o 
  -7   1  23       53.25       39.84     23.72 o 
  -5   1  23     1683.79     1470.87     65.80 o 
  -3   1  23      194.58      105.16     27.03 o 
  -1   1  23      107.19       66.16     27.97 o 
   1   1  23        0.07       13.03     23.53 o 
   3   1  23      223.84      112.65     45.24 o 
   5   1  23       55.58      279.22     62.71 o 
   7   1  23        0.12       44.76     46.34 o 
 -12   2  23       11.78       71.48     34.55 o 
 -10   2  23      190.59       70.65     28.90 o 
  -8   2  23        1.30       10.84     25.81 o 
  -6   2  23       24.78      -18.95     28.59 o 
  -4   2  23      807.63      656.82     70.18 o 
  -2   2  23       25.20       15.14     26.69 o 
   0   2  23        9.56      -12.92     21.50 o 
   2   2  23      104.09       85.15     32.83 o 
   4   2  23       30.88       43.54     37.31 o 
   6   2  23       13.25      108.53     87.57 o 
 -11   3  23      126.67       58.98     26.56 o 
  -9   3  23       34.64       -6.07     23.73 o 
  -7   3  23       33.85        8.37     27.21 o 
  -5   3  23       41.00       20.52     25.89 o 
  -3   3  23        2.08      -12.69     26.36 o 
  -1   3  23        3.34        7.56     25.31 o 
   1   3  23       54.62       70.70     27.91 o 
   3   3  23       28.28       41.45     30.17 o 
   5   3  23        0.16       36.90     32.15 o 
   7   3  23        0.96       29.39     43.89 o 
 -12   4  23      124.50      185.54     47.58 o 
 -10   4  23       98.22       76.27     30.31 o 
  -8   4  23      643.14      574.85     96.18 o 
  -6   4  23       10.82       -8.32     37.51 o 
  -4   4  23        2.01       38.77     45.04 o 
  -2   4  23      360.71      127.82     79.65 o 
   0   4  23       11.88      -20.34     35.18 o 
   2   4  23       71.64        2.04     26.48 o 
   4   4  23       13.68       50.66     54.99 o 
   6   4  23      143.79       96.23     42.44 o 
 -11   5  23       33.88      142.24     53.84 o 
  -9   5  23        5.70        3.54     23.69 o 
  -7   5  23      128.10      130.72     48.49 o 
  -5   5  23      518.49      373.32     82.55 o 
  -3   5  23     1035.08      952.76    377.88 o 
  -1   5  23      417.49      156.54     94.01 o 
   1   5  23        3.05        7.00     27.57 o 
   3   5  23      686.67      835.62     92.24 o 
   5   5  23      278.42      318.36    101.13 o 
 -10   6  23      245.39      189.70     56.82 o 
  -8   6  23      272.03      293.39     66.09 o 
  -6   6  23      184.49       79.34     41.52 o 
  -4   6  23     1474.77     1887.94    188.43 o 
  -2   6  23      531.68      891.22    128.45 o 
   0   6  23      694.09      851.36    121.04 o 
   2   6  23      103.31       71.28     42.35 o 
   4   6  23       19.42       95.04    102.62 o 
  -9   7  23      651.92     1074.62    109.68 o 
  -7   7  23      521.78      376.42     69.96 o 
  -5   7  23        0.67      -53.15     65.05 o 
  -3   7  23        4.81       11.22     26.86 o 
  -1   7  23      137.68      127.44     52.51 o 
   1   7  23      335.36      231.13     64.82 o 
   3   7  23       83.25       33.81     43.42 o 
  -8   8  23      566.13      574.97     94.98 o 
  -6   8  23      116.08      103.79     48.36 o 
  -4   8  23      151.83      337.80     56.10 o 
  -2   8  23        0.30       52.00     33.32 o 
   0   8  23      272.05      196.91     65.61 o 
   2   8  23        0.44      134.51     90.93 o 
  -5   9  23      289.91      341.11     56.67 o 
  -3   9  23       27.26       75.92     37.11 o 
  -1   9  23        9.15       91.31     50.79 o 
   1   9  23      165.11      147.40     57.83 o 
 -10   0  24      152.36      142.36     46.51 o 
  -8   0  24      129.35      124.30     43.71 o 
  -6   0  24     1464.85     1725.88    161.34 o 
  -4   0  24      421.45      292.93     63.51 o 
  -2   0  24      259.36      351.99     80.16 o 
   0   0  24      114.08       41.73     49.26 o 
   2   0  24     1392.83     1475.94    171.84 o 
   4   0  24        8.24        1.71     43.33 o 
   6   0  24     1159.97     1336.60    195.55 o 
 -11   1  24      775.61      847.85    127.98 o 
  -9   1  24       33.24        9.48     25.07 o 
  -7   1  24        4.23       19.70     30.76 o 
  -5   1  24      757.32      959.50    170.64 o 
  -3   1  24       25.13       21.55     24.08 o 
  -1   1  24     1360.73     1052.46     90.39 o 
   1   1  24        3.68      -18.71     32.22 o 
   3   1  24      462.82      252.72     61.96 o 
   5   1  24      499.38      514.15    189.51 o 
 -10   2  24      154.71       80.20     36.05 o 
  -8   2  24       25.93       12.24     31.30 o 
  -6   2  24        0.05        6.27     34.78 o 
  -4   2  24        3.49        5.42     29.65 o 
  -2   2  24      127.99       23.75     23.68 o 
   0   2  24       58.29       45.04     27.51 o 
   2   2  24      333.36      598.04     78.20 o 
   4   2  24        3.94       77.67     62.03 o 
   6   2  24      100.01      169.86     63.03 o 
 -11   3  24      436.23      543.83     80.48 o 
  -9   3  24      999.27     1299.14    163.17 o 
  -7   3  24      374.24      423.44     61.20 o 
  -5   3  24     3264.25     4164.18    307.41 o 
  -3   3  24       14.74        6.79     24.13 o 
  -1   3  24      156.76       56.52     34.46 o 
   1   3  24      121.69      103.60     35.38 o 
   3   3  24        0.17       44.29     55.99 o 
   5   3  24       85.99       85.99     51.68 o 
 -10   4  24       55.84        9.23     25.97 o 
  -8   4  24        0.08        8.93     30.57 o 
  -6   4  24      146.27      131.02     47.43 o 
  -4   4  24       92.81       59.18     51.43 o 
  -2   4  24      226.41       46.78     39.37 o 
   0   4  24       16.46       14.12     28.97 o 
   2   4  24      313.00      382.33     51.07 o 
   4   4  24        0.49        6.74     30.87 o 
  -9   5  24     1145.67     1500.69    127.77 o 
  -7   5  24      228.07      216.76     73.89 o 
  -5   5  24       10.80       17.10     43.90 o 
  -3   5  24      394.45      303.42     81.53 o 
  -1   5  24       57.03       -2.18     31.60 o 
   1   5  24     1029.45     1063.27    493.56 o 
   3   5  24      442.96      440.78     74.03 o 
  -8   6  24       84.77       85.79     45.18 o 
  -6   6  24      752.18      854.05    102.57 o 
  -4   6  24      963.68      983.35    135.80 o 
  -2   6  24      935.14     1210.49    177.54 o 
   0   6  24      218.74      275.60     64.82 o 
   2   6  24        1.31      116.28    108.32 o 
  -7   7  24      470.79      563.36     81.50 o 
  -5   7  24      278.85      426.06     78.87 o 
  -3   7  24      329.58      300.91     88.14 o 
  -1   7  24       39.09       70.92     48.27 o 
   1   7  24      477.78      541.56     80.63 o 
  -6   8  24      407.97      633.80     87.25 o 
  -4   8  24        1.54       69.65     81.98 o 
  -2   8  24       31.64       31.01     55.87 o 
   0   8  24     1570.32     2007.41    171.96 o 
  -9   1  25        0.35        0.25     25.41 o 
  -7   1  25       48.23       33.75     45.50 o 
  -5   1  25      185.73       82.10     56.21 o 
  -3   1  25       21.42       14.54     31.70 o 
  -1   1  25      550.18      325.96     66.04 o 
   1   1  25        2.32        0.63     28.12 o 
   3   1  25        7.97       28.69     40.22 o 
 -10   2  25      434.81      449.10     72.81 o 
  -8   2  25      285.30      184.46     54.95 o 
  -6   2  25      110.44       46.41     47.66 o 
  -4   2  25       92.44       80.58     43.05 o 
  -2   2  25      266.50      141.89     50.24 o 
   0   2  25      223.43      141.47     94.64 o 
   2   2  25      397.61      328.66     81.19 o 
   4   2  25      269.03      253.95     66.95 o 
  -9   3  25      422.32      572.94    196.52 o 
  -7   3  25      902.69      825.65    121.21 o 
  -5   3  25      395.63      252.91     76.85 o 
  -3   3  25     1273.58     1175.77    407.70 o 
  -1   3  25      372.35      257.25     95.25 o 
   1   3  25      116.46      172.78     62.01 o 
   3   3  25      679.34      522.78    113.91 o 
  -8   4  25      157.99      311.82     93.84 o 
  -6   4  25       99.75       55.19     52.22 o 
  -4   4  25      473.06      223.15     78.22 o 
  -2   4  25      116.38      113.60     49.97 o 
   0   4  25      522.27      287.74    205.93 o 
   2   4  25      301.00      271.47     60.88 o 
  -7   5  25      290.29      301.36     60.65 o 
  -5   5  25       44.75        6.04     54.73 o 
  -3   5  25       12.50       -2.17     37.63 o 
  -1   5  25       46.99        8.20     33.61 o 
   1   5  25        0.76       36.92     37.21 o 
  -6   6  25       35.01       45.95     56.90 o 
  -4   6  25      145.84      102.51     63.85 o 
  -2   6  25       73.37      218.70     97.26 o 
   0   6  25      221.60      228.28     63.53 o 
  -3   7  25      156.86      212.66     82.78 o 
  -4   0  26       48.06       32.15     46.52 o 
  -2   0  26      386.80      263.74     79.82 o 
   0   0  26       54.69      183.24     92.59 o 
   2   0  26      148.44       84.15     70.81 o 
  -3   1  26      221.22       88.55     45.16 o 
  -1   1  26       58.86       94.44     42.91 o 
   1   1  26      431.72      316.52    170.24 o 
  -8   2  26       72.94      301.37    101.60 o 
  -4   2  26      144.67       65.68     74.12 o 
  -2   2  26       32.98      102.80     47.89 o 
   0   2  26        2.40       16.34     34.01 o 
   2   2  26      273.82      383.35     73.23 o 
  -7   3  26        3.06       59.75     69.67 o 
  -5   3  26       92.36      136.83     69.78 o 
  -3   3  26       18.61       87.13     69.16 o 
  -1   3  26      166.73      100.63     46.89 o 
   1   3  26      264.30      178.63     69.04 o 
  -6   4  26      574.70      478.45    104.22 o 
  -4   4  26      204.77      211.29     76.17 o 
  -2   4  26      131.88       82.33     63.17 o 
   0   4  26        6.05       46.20     43.09 o 
  -3   5  26        3.57      127.25     70.81 o 
  -3   1  27        4.05      133.98     70.81 o 
                                                 
